# Supplementary material for: Genetic Insights into Obesity and Brain: Combine Mendelian Randomization Study and Gene Expression Analysis
Source: Brain Sci. 2023 May 31;13(6):892. doi: 10.3390/brainsci13060892 (PMC10295948; doi:10.3390/brainsci13060892)
Supplement: Supplementary file 1 [file brainsci-13-00892-s001.zip]

Archive with 3 entries (3 files):
- Supplementary material/Supplementary 1-SNPs for Mendelian randomization.xlsx
- Supplementary material/Supplementary 2-Results of brain cortical thickness and surficial area.xlsx
- Supplementary material/supplementary 3.docx
