# Supplementary material for: Genetic Insights into Obesity and Brain: Combine Mendelian Randomization Study and Gene Expression Analysis
Source: Brain Sci. 2023 May 31;13(6):892. doi: 10.3390/brainsci13060892 (PMC10295948; doi:10.3390/brainsci13060892)
Supplement: Supplementary file 1 [file brainsci-13-00892-s001.zip › Supplementary material/Supplementary 1-SNPs for Mendelian randomization.xlsx]

## Sheet: Table 1 BMI
	SNP	effect_allele.exposure	other_allele.exposure	eaf	beta	se	exposure	p	R2(%)	F
1	rs1003081	T	C	0.4497	0.0121	0.0016	bmi	3.95395e-14	0.00724641	49.3714
2	rs10099330	A	G	0.5564	-0.0112	0.0017	bmi	4.45085e-11	0.0061922	42.1884
3	rs10110189	T	C	0.1002	-0.0164	0.003	bmi	4.58577e-08	0.00484988	33.0426
4	rs10118701	A	G	0.6773	-0.0163	0.0018	bmi	1.35874e-19	0.0116141	79.1329
5	rs10132280	A	C	0.3017	-0.0223	0.0018	bmi	3.00174e-35	0.0209535	142.781
6	rs10169594	T	C	0.6404	-0.0121	0.0018	bmi	1.78974e-11	0.00674329	45.9433
7	rs10182181	A	G	0.5247	-0.0325	0.0016	bmi	9.96983e-92	0.0526836	359.108
8	rs1020548	A	G	0.8344	-0.0132	0.0023	bmi	9.51639e-09	0.00481518	32.8061
9	rs1021066	T	G	0.4763	-0.0096	0.0017	bmi	1.63216e-08	0.00459765	31.324
10	rs10211055	T	C	0.6544	-0.0157	0.0018	bmi	2.72794e-18	0.0111493	75.9654
11	rs10236214	T	C	0.6407	0.0128	0.0017	bmi	5.09694e-14	0.00754331	51.3944
12	rs10247983	A	G	0.9213	0.0201	0.0033	bmi	1.12271e-09	0.00585865	39.9158
13	rs10248136	T	C	0.5142	-0.0097	0.0017	bmi	1.15742e-08	0.00470071	32.0261
14	rs1025850	T	C	0.4335	-0.0108	0.0017	bmi	2.11237e-10	0.00572884	39.0313
15	rs10269783	A	G	0.3896	0.0133	0.0017	bmi	5.13625e-15	0.00841331	57.3224
16	rs1040101	T	G	0.4336	-0.0101	0.0017	bmi	2.82984e-09	0.00501055	34.1372
17	rs1048932	A	C	0.4162	-0.016	0.0017	bmi	4.87876e-21	0.0124405	84.764
18	rs10510419	T	G	0.1416	-0.0177	0.0023	bmi	1.40774e-14	0.00761604	51.89
19	rs10515237	A	G	0.7152	-0.015	0.0018	bmi	7.85975e-17	0.009166	62.4512
20	rs10518694	A	C	0.1424	0.0146	0.0025	bmi	5.22008e-09	0.00520632	35.4711
21	rs1064213	A	G	0.492	0.012	0.0017	bmi	1.67918e-12	0.00719816	49.0426
22	rs10733051	A	G	0.5198	0.0097	0.0016	bmi	1.34022e-09	0.00469712	32.0017
23	rs10741329	A	G	0.681	0.011	0.0019	bmi	7.06073e-09	0.00525718	35.8177
24	rs10742752	T	C	0.3841	-0.0124	0.0017	bmi	3.00623e-13	0.00727491	49.5656
25	rs10746862	T	G	0.5924	-0.0121	0.0017	bmi	1.09785e-12	0.0070705	48.1728
26	rs1075901	T	C	0.4361	-0.0121	0.0016	bmi	3.95395e-14	0.00720094	49.0616
27	rs10777193	A	G	0.7094	0.015	0.0019	bmi	2.90928e-15	0.00927682	63.2064
28	rs10811871	A	G	0.6171	0.0108	0.0018	bmi	1.97318e-09	0.00551212	37.5546
29	rs10838202	C	G	0.5668	0.0117	0.0017	bmi	5.88719e-12	0.00672233	45.8005
30	rs10840099	T	C	0.3512	-0.0182	0.0017	bmi	9.55163e-27	0.0150952	102.855
31	rs10842166	T	C	0.7423	0.0109	0.002	bmi	5.03698e-08	0.00454545	30.9683
32	rs10842240	C	G	0.1158	0.0218	0.0027	bmi	6.79906e-16	0.009732	66.3079
33	rs10858334	C	G	0.8585	-0.0143	0.0026	bmi	3.79791e-08	0.0049682	33.8487
34	rs10867256	T	C	0.553	-0.0118	0.0017	bmi	3.88848e-12	0.00688377	46.9005
35	rs10876418	T	C	0.2325	-0.0123	0.0019	bmi	9.56417e-11	0.00539935	36.7863
36	rs10878946	T	C	0.714	-0.0141	0.0019	bmi	1.16193e-13	0.00811956	55.3209
37	rs10887578	C	G	0.4896	0.0128	0.0017	bmi	5.09694e-14	0.00818846	55.7903
38	rs10894670	A	C	0.546	-0.0096	0.0016	bmi	1.97318e-09	0.004569	31.1288
39	rs10915840	A	G	0.283	-0.0118	0.0019	bmi	5.28074e-10	0.00565067	38.4986
40	rs10920678	A	G	0.4291	0.0155	0.0016	bmi	3.40768e-22	0.011771	80.2018
41	rs10953740	A	G	0.4466	0.0153	0.0017	bmi	2.25718e-19	0.011571	78.8392
42	rs10962550	C	G	0.1801	0.0182	0.0022	bmi	1.30929e-16	0.00978244	66.6517
43	rs10968114	A	C	0.5319	0.0113	0.0017	bmi	2.99008e-11	0.00635851	43.3216
44	rs10971709	T	C	0.2062	0.0132	0.0021	bmi	3.2635e-10	0.00570398	38.8619
45	rs10975933	C	G	0.6556	0.0122	0.0018	bmi	1.22038e-11	0.00672128	45.7933
46	rs10984752	A	G	0.1063	0.0169	0.0028	bmi	1.58261e-09	0.00542661	36.972
47	rs11030104	A	G	0.7891	0.0393	0.002	bmi	5.78129e-86	0.0514072	350.403
48	rs1106908	A	G	0.4409	-0.0158	0.0016	bmi	5.3433e-23	0.0123076	83.8588
49	rs11118308	A	G	0.5297	0.0101	0.0016	bmi	2.74563e-10	0.0050825	34.6275
50	rs11129661	T	C	0.2112	0.0124	0.0021	bmi	3.53156e-09	0.00512312	34.9042
51	rs11150911	A	C	0.2809	0.0133	0.0018	bmi	1.48061e-13	0.00714619	48.6885
52	rs11165493	A	G	0.3403	0.0146	0.0019	bmi	1.53943e-14	0.00957071	65.2089
53	rs11173522	A	C	0.2078	0.0128	0.0021	bmi	1.09275e-09	0.00539424	36.7515
54	rs11185111	A	G	0.3042	-0.0129	0.0019	bmi	1.12543e-11	0.00704455	47.996
55	rs11251352	A	G	0.4012	-0.0109	0.0018	bmi	1.39934e-09	0.00570855	38.893
56	rs11496125	T	C	0.4212	0.0169	0.0017	bmi	2.75553e-23	0.0139258	94.886
57	rs11505821	A	T	0.9399	-0.0311	0.0035	bmi	6.35114e-19	0.0109271	74.4519
58	rs11533200	A	G	0.2975	-0.0128	0.0019	bmi	1.61866e-11	0.00684831	46.6589
59	rs11544336	A	G	0.639	0.014	0.0018	bmi	7.38096e-15	0.00904262	61.6105
60	rs11577094	T	C	0.08109	0.0182	0.003	bmi	1.30592e-09	0.00493643	33.6322
61	rs11611246	T	G	0.21	0.024	0.002	bmi	3.55296e-33	0.0191117	130.228
62	rs11611496	A	G	0.2218	-0.0169	0.002	bmi	2.91303e-17	0.00985953	67.1769
63	rs11615578	T	C	0.2474	0.013	0.002	bmi	8.032e-11	0.00629333	42.8775
64	rs11633626	A	C	0.6304	-0.0163	0.0018	bmi	1.35874e-19	0.0123809	84.3584
65	rs11644598	T	C	0.8029	0.0136	0.0022	bmi	6.33675e-10	0.00585404	39.8843
66	rs11668301	A	G	0.8482	0.021	0.0024	bmi	2.13353e-18	0.0113563	77.3765
67	rs11700187	A	G	0.234	-0.0116	0.002	bmi	6.63149e-09	0.00482381	32.8649
68	rs11713193	A	G	0.5073	0.0239	0.0017	bmi	6.80074e-45	0.0285544	194.589
69	rs11735447	A	T	0.2686	0.0113	0.0019	bmi	2.72488e-09	0.00501704	34.1815
70	rs11736228	A	T	0.7413	0.0139	0.002	bmi	3.65286e-12	0.00741054	50.4898
71	rs11739877	T	C	0.6118	0.0117	0.0018	bmi	8.032e-11	0.0065023	44.3013
72	rs11773362	T	C	0.3369	-0.0111	0.0018	bmi	6.97446e-10	0.00550498	37.506
73	rs11783247	T	C	0.5375	-0.0169	0.0016	bmi	4.44659e-26	0.0142002	96.7557
74	rs1187352	T	C	0.3482	-0.0119	0.0018	bmi	3.81446e-11	0.00642787	43.7942
75	rs11874191	T	C	0.7418	-0.0139	0.002	bmi	3.65286e-12	0.00740121	50.4262
76	rs11880870	A	G	0.5199	0.0189	0.0017	bmi	1.02951e-28	0.0178322	121.508
77	rs11889536	A	G	0.8507	0.0189	0.0024	bmi	3.40743e-15	0.00907381	61.8231
78	rs11904490	A	C	0.3911	-0.0099	0.0018	bmi	3.79791e-08	0.00466804	31.8036
79	rs11945861	A	G	0.2369	-0.0148	0.002	bmi	1.36184e-13	0.00791954	53.958
80	rs11951673	T	C	0.3941	-0.0123	0.0017	bmi	4.64521e-13	0.00722516	49.2266
81	rs12029086	T	G	0.1421	-0.0142	0.0025	bmi	1.34695e-08	0.00491629	33.495
82	rs12033257	A	G	0.6165	0.0146	0.0018	bmi	5.0159e-16	0.0100794	68.6751
83	rs12041258	T	C	0.7713	0.0146	0.002	bmi	2.87768e-13	0.00752013	51.2365
84	rs12042177	A	G	0.8065	-0.0238	0.0022	bmi	2.82322e-27	0.0176795	120.467
85	rs12044597	A	G	0.4971	-0.0143	0.0016	bmi	3.98074e-19	0.0102242	69.6615
86	rs12077210	T	C	0.04677	0.0255	0.0045	bmi	1.45602e-08	0.00579796	39.5022
87	rs12098284	T	C	0.1241	0.0178	0.0026	bmi	7.58619e-12	0.00688805	46.9297
88	rs12145656	T	C	0.7384	-0.0137	0.002	bmi	7.385e-12	0.00725104	49.403
89	rs1218822	A	G	0.6663	0.0168	0.0017	bmi	4.96531e-23	0.0125509	85.5166
90	rs12328930	T	C	0.5765	-0.0098	0.0017	bmi	8.18004e-09	0.00468959	31.9504
91	rs12334877	A	G	0.198	-0.0144	0.0022	bmi	5.93147e-11	0.00658559	44.8688
92	rs12364470	T	G	0.8374	-0.0178	0.0022	bmi	5.9221e-16	0.00862827	58.7871
93	rs12369179	T	C	0.08782	-0.0359	0.0031	bmi	5.16558e-31	0.0206487	140.703
94	rs12416812	A	G	0.5088	0.0111	0.0016	bmi	3.99099e-12	0.00615859	41.9594
95	rs1241986	A	G	0.8479	-0.0139	0.0024	bmi	6.96914e-09	0.00498349	33.9529
96	rs12429545	A	G	0.1248	0.0316	0.0025	bmi	1.27054e-36	0.0218135	148.642
97	rs12437457	T	C	0.1291	0.0155	0.0025	bmi	5.64632e-10	0.00540241	36.8072
98	rs12448257	A	G	0.218	0.0184	0.002	bmi	3.5795e-20	0.0115433	78.6503
99	rs12517185	C	G	0.5664	-0.01	0.0017	bmi	4.04475e-09	0.00491182	33.4646
100	rs12527426	A	G	0.2969	0.0135	0.0019	bmi	1.20093e-12	0.00760895	51.8417
101	rs12564992	A	G	0.8856	-0.0196	0.0026	bmi	4.75548e-14	0.00778405	53.0348
102	rs12587412	T	G	0.4896	0.0146	0.0017	bmi	8.83153e-18	0.0106534	72.5864
103	rs12595749	A	G	0.5714	0.0141	0.0017	bmi	1.09394e-16	0.00973779	66.3474
104	rs12602912	T	C	0.2048	0.0176	0.0021	bmi	5.25011e-17	0.0100893	68.7427
105	rs1260326	T	C	0.4027	-0.0105	0.0017	bmi	6.55504e-10	0.00530375	36.1349
106	rs12608738	A	G	0.7301	0.0125	0.0019	bmi	4.7379e-11	0.00615794	41.9549
107	rs12641981	T	C	0.4315	0.0324	0.0016	bmi	3.5524e-91	0.0515029	351.056
108	rs12675063	A	T	0.8869	-0.0156	0.0026	bmi	1.97318e-09	0.00488221	33.2628
109	rs1268070	T	C	0.4791	-0.0104	0.0017	bmi	9.49671e-10	0.00539855	36.7809
110	rs12680842	A	G	0.6795	0.0133	0.0018	bmi	1.48061e-13	0.00770461	52.4935
111	rs12694050	T	C	0.3869	-0.0107	0.0018	bmi	2.77396e-09	0.0054316	37.006
112	rs12718572	T	C	0.4024	-0.0117	0.0018	bmi	8.032e-11	0.0065837	44.8559
113	rs12762034	T	C	0.92417	-0.024	0.0032	bmi	6.38178e-14	0.00807319	55.0049
114	rs12779328	T	C	0.2833	0.0105	0.0019	bmi	3.27025e-08	0.00447706	30.5023
115	rs12881629	A	G	0.92054	-0.0212	0.0033	bmi	1.32528e-10	0.00657496	44.7964
116	rs12887636	T	G	0.6489	0.0176	0.0017	bmi	4.05824e-25	0.0141144	96.1715
117	rs12888545	A	G	0.7481	-0.0136	0.002	bmi	1.04619e-11	0.00697101	47.4949
118	rs12905439	C	G	0.6607	0.0118	0.0018	bmi	5.54351e-11	0.00624284	42.5334
119	rs12922346	C	G	0.2657	0.0136	0.002	bmi	1.04619e-11	0.00721727	49.1729
120	rs12933482	A	G	0.8952	-0.0186	0.0028	bmi	3.0766e-11	0.00649138	44.2269
121	rs12936083	A	G	0.6733	-0.0139	0.0019	bmi	2.55873e-13	0.00849997	57.9129
122	rs12939549	A	G	0.5665	0.018	0.0016	bmi	2.31592e-29	0.0159134	108.431
123	rs1296328	A	C	0.4343	0.0179	0.0018	bmi	2.66658e-23	0.0157439	107.276
124	rs12964689	A	G	0.5176	0.0203	0.0017	bmi	7.21947e-33	0.020579	140.228
125	rs12981256	A	G	0.5325	0.0142	0.0018	bmi	3.04889e-15	0.0100394	68.4026
126	rs12998411	C	G	0.5808	0.0106	0.0017	bmi	4.5093e-10	0.00547129	37.2765
127	rs13021737	A	G	0.1681	-0.0574	0.0021	bmi	1.70432e-164	0.0921494	628.368
128	rs13047416	C	G	0.6231	0.0154	0.0018	bmi	1.17302e-17	0.0111392	75.897
129	rs13069244	A	G	0.07747	0.0187	0.0032	bmi	5.10386e-09	0.00499836	34.0542
130	rs13107325	T	C	0.07373	0.047	0.0032	bmi	7.75215e-49	0.0301722	205.617
131	rs13110266	A	G	0.4065	-0.0117	0.0017	bmi	5.88719e-12	0.00660515	45.0021
132	rs13159555	A	G	0.7863	-0.0119	0.0021	bmi	1.45602e-08	0.00475901	32.4234
133	rs13174863	A	G	0.8452	-0.0192	0.0023	bmi	6.95309e-17	0.00964635	65.7243
134	rs13191362	A	G	0.8802	0.0236	0.0025	bmi	3.72779e-21	0.0117461	80.0321
135	rs1320903	A	G	0.3174	0.0216	0.0018	bmi	3.55296e-33	0.0202167	137.759
136	rs13240600	A	G	0.8448	0.0204	0.0024	bmi	1.89591e-17	0.0109128	74.354
137	rs13247665	T	C	0.6407	-0.0139	0.0018	bmi	1.14319e-14	0.00889552	60.6082
138	rs13263601	A	C	0.6522	-0.0154	0.0018	bmi	1.17302e-17	0.0107592	73.3077
139	rs13287131	T	C	0.7509	-0.0123	0.002	bmi	7.74829e-10	0.00565973	38.5604
140	rs1350430	T	C	0.5426	-0.0142	0.0017	bmi	6.65838e-17	0.0100088	68.1942
141	rs1358980	T	C	0.4777	-0.0125	0.0017	bmi	1.93892e-13	0.00779696	53.1227
142	rs1362910	A	G	0.4185	0.0121	0.0017	bmi	1.09785e-12	0.007126	48.551
143	rs1371108	A	C	0.3247	0.0119	0.0018	bmi	3.81446e-11	0.00621016	42.3108
144	rs1374111	A	G	0.6804	0.0103	0.0017	bmi	1.37121e-09	0.00461398	31.4352
145	rs138289	A	T	0.5171	0.0103	0.0017	bmi	1.37121e-09	0.0052983	36.0978
146	rs1399471	C	G	0.2608	-0.0131	0.002	bmi	5.75371e-11	0.00661671	45.0808
147	rs1405348	A	G	0.4324	-0.0204	0.0017	bmi	3.55296e-33	0.0204276	139.196
148	rs1409818	T	C	0.1156	0.0201	0.0029	bmi	4.17774e-12	0.00826092	56.2841
149	rs1412235	C	G	0.3175	0.0246	0.0017	bmi	1.85876e-47	0.0262269	178.724
150	rs1431659	A	G	0.2656	0.0196	0.0019	bmi	5.97879e-25	0.0149866	102.115
151	rs1433976	A	G	0.485	-0.0139	0.0017	bmi	2.92279e-16	0.00965181	65.7615
152	rs1436343	A	G	0.4078	-0.0141	0.0017	bmi	1.09394e-16	0.00960249	65.4255
153	rs1451533	A	G	0.273	0.0167	0.0019	bmi	1.50262e-18	0.0110703	75.4274
154	rs1452075	T	C	0.7277	0.0141	0.0018	bmi	4.75103e-15	0.00787895	53.6814
155	rs1460676	T	C	0.8397	-0.0166	0.0022	bmi	4.50713e-14	0.00741829	50.5426
156	rs1462496	A	T	0.3882	0.0105	0.0018	bmi	5.43309e-09	0.00523689	35.6794
157	rs1465900	A	C	0.7812	0.0125	0.002	bmi	4.10453e-10	0.00534146	36.3918
158	rs1477199	A	G	0.8549	-0.0228	0.0024	bmi	2.0989e-21	0.0128968	87.8738
159	rs1477887	A	G	0.4567	-0.0138	0.0017	bmi	4.75309e-16	0.00945059	64.3904
160	rs1492767	T	C	0.4957	0.0094	0.0016	bmi	4.22843e-09	0.00441767	30.0977
161	rs1504797	T	C	0.6869	0.0119	0.0019	bmi	3.77258e-10	0.00609117	41.5
162	rs1521527	C	G	0.5324	-0.0121	0.0017	bmi	1.09785e-12	0.00728976	49.6668
163	rs1522569	T	G	0.8181	0.0164	0.0022	bmi	9.01782e-14	0.00800492	54.5397
164	rs1535660	T	C	0.1446	0.0147	0.0025	bmi	4.10266e-09	0.00534567	36.4206
165	rs1544459	T	C	0.5464	-0.0103	0.0016	bmi	1.21457e-10	0.00525882	35.8288
166	rs156198	T	C	0.2392	-0.0123	0.002	bmi	7.74829e-10	0.00550645	37.516
167	rs1579557	T	C	0.2998	0.0213	0.0019	bmi	3.62034e-29	0.0190477	129.792
168	rs1583123	A	C	0.6224	0.0108	0.0018	bmi	1.97318e-09	0.00548251	37.3529
169	rs1656377	T	C	0.4115	-0.0099	0.0017	bmi	5.76177e-09	0.00474697	32.3414
170	rs168144	T	C	0.5623	0.0123	0.0017	bmi	4.64521e-13	0.00744706	50.7386
171	rs16849710	A	G	0.485	0.0116	0.0018	bmi	1.16025e-10	0.00672194	45.7979
172	rs16851483	T	G	0.06928	0.0369	0.0035	bmi	5.4808e-26	0.0175594	119.648
173	rs16871902	A	G	0.4877	0.0125	0.0017	bmi	1.93892e-13	0.00780777	53.1964
174	rs17001561	A	G	0.1573	0.0151	0.0023	bmi	5.1957e-11	0.00604485	41.1844
175	rs17014375	T	G	0.8652	-0.0172	0.0025	bmi	5.98526e-12	0.0069007	47.0159
176	rs17056301	T	C	0.7364	-0.0118	0.002	bmi	3.63502e-09	0.00540572	36.8297
177	rs17066856	T	C	0.90429	0.0385	0.0028	bmi	5.09295e-43	0.0256576	174.843
178	rs17103097	A	G	0.90488	0.0169	0.0029	bmi	5.62348e-09	0.00491662	33.4972
179	rs17113297	T	C	0.2082	0.0166	0.0021	bmi	2.68446e-15	0.00908537	61.9018
180	rs17203016	A	G	0.804	-0.015	0.002	bmi	6.38178e-14	0.00709128	48.3144
181	rs17207196	T	C	0.4118	-0.0221	0.0018	bmi	1.19228e-34	0.0236606	161.231
182	rs17238110	A	G	0.8366	0.0353	0.005	bmi	1.66503e-12	0.0340682	232.177
183	rs17311369	T	C	0.3278	-0.0104	0.0019	bmi	4.40774e-08	0.00476655	32.4748
184	rs17327461	T	C	0.4498	0.0125	0.0016	bmi	5.60646e-15	0.00773375	52.692
185	rs17379561	A	T	0.8523	-0.016	0.0024	bmi	2.61678e-11	0.0064453	43.9129
186	rs17424296	A	G	0.3659	-0.0108	0.0018	bmi	1.97318e-09	0.0054125	36.8759
187	rs17425707	T	C	0.8997	-0.0167	0.0028	bmi	2.45706e-09	0.0050334	34.2929
188	rs17446299	C	G	0.8369	-0.0138	0.0023	bmi	1.97318e-09	0.00519895	35.4209
189	rs17450772	T	C	0.8875	-0.0189	0.003	bmi	2.97646e-10	0.00713304	48.5989
190	rs175165	T	G	0.6059	0.0103	0.0018	bmi	1.0514e-08	0.00506654	34.5187
191	rs17551974	A	C	0.1782	-0.0141	0.0022	bmi	1.4639e-10	0.00582294	39.6724
192	rs17636031	T	C	0.7299	-0.016	0.0019	bmi	3.73117e-17	0.0100939	68.7738
193	rs17663412	A	C	0.1139	0.0157	0.0027	bmi	6.0701e-09	0.00497549	33.8983
194	rs17710386	T	C	0.6681	-0.0126	0.0018	bmi	2.55963e-12	0.00704076	47.9702
195	rs17767510	C	G	0.1697	0.0129	0.0023	bmi	2.03857e-08	0.0046895	31.9498
196	rs17789218	T	C	0.7608	-0.013	0.0019	bmi	7.80377e-12	0.00615104	41.9079
197	rs17806379	T	C	0.1789	-0.0258	0.0022	bmi	9.23876e-32	0.0195558	133.255
198	rs17822019	T	C	0.6347	0.0132	0.0018	bmi	2.24498e-13	0.00807971	55.0494
199	rs17827419	A	G	0.1179	-0.0206	0.0026	bmi	2.31704e-15	0.00882665	60.1389
200	rs1800437	C	G	0.2049	-0.0341	0.0021	bmi	2.71215e-59	0.0378881	258.219
201	rs1804528	A	G	0.3507	0.0109	0.002	bmi	5.03698e-08	0.00541083	36.8645
202	rs1814170	A	T	0.8946	0.0203	0.0029	bmi	2.55963e-12	0.00777126	52.9476
203	rs1830074	T	C	0.712	-0.0115	0.0019	bmi	1.42499e-09	0.00542373	36.9524
204	rs1863652	A	G	0.3449	-0.0115	0.0018	bmi	1.67095e-10	0.00597622	40.7168
205	rs1884389	T	C	0.4289	-0.0103	0.0017	bmi	1.37121e-09	0.00519724	35.4092
206	rs1884897	A	G	0.3692	-0.0194	0.0017	bmi	3.65243e-30	0.0175302	119.449
207	rs1891216	T	G	0.6241	-0.0107	0.0018	bmi	2.77396e-09	0.00537185	36.5989
208	rs1895407	T	C	0.5153	-0.0142	0.0017	bmi	6.65838e-17	0.0100726	68.6285
209	rs1896767	A	G	0.5376	-0.0109	0.0017	bmi	1.43845e-10	0.00590691	40.2445
210	rs189843	C	G	0.5557	-0.0098	0.0017	bmi	8.18004e-09	0.00474241	32.3103
211	rs1927790	T	C	0.5891	-0.0148	0.0016	bmi	2.24493e-20	0.0106042	72.2513
212	rs1928295	T	C	0.5539	0.0141	0.0016	bmi	1.22385e-18	0.00982498	66.9415
213	rs1937684	A	T	0.6592	0.0112	0.0018	bmi	4.90162e-10	0.00563615	38.3998
214	rs1948080	T	G	0.6251	0.0137	0.0018	bmi	2.71749e-14	0.00879703	59.9371
215	rs1951455	T	C	0.2747	-0.0145	0.0019	bmi	2.31896e-14	0.00837804	57.0821
216	rs1962412	T	C	0.2949	-0.0139	0.0019	bmi	2.55873e-13	0.00803499	54.7446
217	rs1982725	T	C	0.4778	0.0097	0.0017	bmi	1.15742e-08	0.00469523	31.9888
218	rs200810	T	C	0.6284	0.0136	0.0017	bmi	1.24419e-15	0.00863813	58.8543
219	rs2010281	A	G	0.3552	-0.0161	0.0017	bmi	2.78272e-21	0.0118735	80.9007
220	rs20324	A	G	0.4655	0.0109	0.0018	bmi	1.39934e-09	0.00591222	40.2807
221	rs2051559	T	C	0.8692	-0.0176	0.0026	bmi	1.29469e-11	0.00704341	47.9882
222	rs2065418	T	G	0.6377	0.0166	0.0018	bmi	2.91006e-20	0.012733	86.7576
223	rs2074314	T	C	0.6427	0.0109	0.0018	bmi	1.39934e-09	0.00545663	37.1766
224	rs208015	T	C	0.0784	0.0356	0.0034	bmi	1.17908e-25	0.0183142	124.793
225	rs2124499	C	G	0.3718	-0.0123	0.0017	bmi	4.64521e-13	0.0070672	48.1503
226	rs2143624	A	G	0.3682	0.0098	0.0017	bmi	8.18004e-09	0.00446833	30.4429
227	rs2155645	T	C	0.2608	-0.0116	0.0019	bmi	1.02631e-09	0.00518819	35.3475
228	rs215632	A	G	0.3618	0.0152	0.0018	bmi	3.05495e-17	0.0106695	72.6959
229	rs2163188	C	G	0.474	0.0131	0.0017	bmi	1.29942e-14	0.0085573	58.3036
230	rs2169642	A	C	0.6313	-0.0122	0.0018	bmi	1.22038e-11	0.00692881	47.2074
231	rs217671	A	G	0.7281	-0.0144	0.0019	bmi	3.4837e-14	0.00821023	55.9387
232	rs2181375	A	G	0.4099	-0.0208	0.0017	bmi	2.01374e-34	0.0209296	142.617
233	rs2192158	A	G	0.4601	0.0129	0.0017	bmi	3.24292e-14	0.00826751	56.329
234	rs2228213	A	G	0.3481	-0.0139	0.0017	bmi	2.92279e-16	0.00876889	59.7453
235	rs2228552	T	G	0.6445	0.0127	0.0019	bmi	2.32173e-11	0.00739094	50.3562
236	rs2235564	T	C	0.3466	0.0131	0.0018	bmi	3.39364e-13	0.00777285	52.9584
237	rs2237403	T	C	0.3422	-0.0121	0.0018	bmi	1.78974e-11	0.00659135	44.9081
238	rs2242189	T	C	0.6342	0.0135	0.0018	bmi	6.38178e-14	0.00845605	57.6136
239	rs2257791	A	G	0.7515	-0.0142	0.002	bmi	1.24757e-12	0.00753116	51.3116
240	rs2268082	A	T	0.5275	0.0137	0.0017	bmi	7.70322e-16	0.00935611	63.7466
241	rs2271189	A	G	0.4051	-0.0144	0.0018	bmi	1.24419e-15	0.0099945	68.0967
242	rs2274636	A	G	0.9199	-0.021	0.0032	bmi	5.2913e-11	0.00649893	44.2783
243	rs2281819	A	T	0.2302	-0.016	0.002	bmi	1.24419e-15	0.00907305	61.8178
244	rs2283093	T	C	0.2066	0.0127	0.0021	bmi	1.47002e-09	0.00528762	36.025
245	rs2284746	C	G	0.4762	0.0104	0.0017	bmi	9.49671e-10	0.00539575	36.7617
246	rs2285178	T	C	0.6891	-0.0112	0.0019	bmi	3.75279e-09	0.00537488	36.6196
247	rs2290573	A	G	0.5536	0.0117	0.0017	bmi	5.88719e-12	0.00676584	46.097
248	rs2304607	A	G	0.852	-0.032	0.0025	bmi	1.63951e-37	0.0258245	175.981
249	rs2307111	T	C	0.6038	0.0265	0.0016	bmi	1.30075e-61	0.0335992	228.979
250	rs2357760	A	G	0.6754	0.0145	0.0017	bmi	1.47094e-17	0.00921883	62.8112
251	rs2365389	T	C	0.4143	-0.0174	0.0017	bmi	1.37776e-24	0.0146933	100.116
252	rs2367112	T	G	0.5081	0.0119	0.0016	bmi	1.02609e-13	0.00707864	48.2283
253	rs2423668	T	C	0.4495	0.0105	0.0019	bmi	3.27025e-08	0.00545627	37.1741
254	rs2425857	A	G	0.4409	0.0116	0.0017	bmi	8.88305e-12	0.006634	45.1987
255	rs2429150	A	C	0.5836	-0.0111	0.0018	bmi	6.97446e-10	0.00598828	40.799
256	rs2435061	T	C	0.4121	-0.0097	0.0017	bmi	1.15742e-08	0.0045591	31.0614
257	rs2465043	A	G	0.3514	-0.0146	0.0018	bmi	5.0159e-16	0.0097166	66.203
258	rs2479958	A	G	0.4925	0.0154	0.0018	bmi	1.17302e-17	0.0118553	80.7768
259	rs2481665	T	C	0.5592	0.0161	0.0016	bmi	8.0917e-24	0.0127788	87.0697
260	rs2596902	A	G	0.659	-0.0115	0.0018	bmi	1.67095e-10	0.00594382	40.496
261	rs2605603	A	G	0.4887	-0.0103	0.0016	bmi	1.21457e-10	0.00530179	36.1216
262	rs2612576	A	T	0.2851	-0.011	0.0019	bmi	7.06073e-09	0.0049324	33.6047
263	rs2693826	A	G	0.4421	-0.0137	0.0017	bmi	7.70322e-16	0.00925866	63.0826
264	rs273504	A	G	0.5734	-0.0153	0.0018	bmi	1.89591e-17	0.0114523	78.0301
265	rs2737249	T	G	0.6618	0.0171	0.0018	bmi	2.0989e-21	0.0130895	89.1868
266	rs2781668	T	C	0.1612	0.0169	0.0023	bmi	2.01456e-13	0.00772373	52.6237
267	rs2791653	A	G	0.2423	0.0141	0.0019	bmi	1.16193e-13	0.00729993	49.7361
268	rs2814992	A	G	0.6599	-0.0245	0.0017	bmi	4.36415e-47	0.0269431	183.605
269	rs2820311	A	G	0.6631	-0.0235	0.0018	bmi	5.90775e-39	0.0246744	168.141
270	rs2832283	A	G	0.2208	0.0115	0.002	bmi	8.92434e-09	0.00455065	31.0038
271	rs28350	A	G	0.193	0.0177	0.0022	bmi	8.59259e-16	0.00975905	66.4922
272	rs2836964	T	C	0.6424	0.011	0.0018	bmi	9.89398e-10	0.00555928	37.876
273	rs2861683	A	C	0.593	0.0144	0.0017	bmi	2.44157e-17	0.0100093	68.1975
274	rs287104	A	G	0.6604	0.0115	0.0017	bmi	1.3358e-11	0.00593199	40.4154
275	rs2875762	C	G	0.2473	0.0139	0.002	bmi	3.65286e-12	0.00719293	49.007
276	rs2885415	A	G	0.2531	-0.0158	0.002	bmi	2.78903e-15	0.00943841	64.3074
277	rs294704	T	G	0.7239	-0.0113	0.0019	bmi	2.72488e-09	0.00510425	34.7756
278	rs3134438	A	C	0.2855	0.0113	0.0019	bmi	2.72488e-09	0.00520949	35.4927
279	rs326889	T	C	0.3928	-0.0129	0.0018	bmi	7.68458e-13	0.00793803	54.0839
280	rs329651	T	G	0.8055	0.0164	0.0021	bmi	5.74045e-15	0.00842758	57.4197
281	rs331966	A	C	0.6208	-0.0112	0.0018	bmi	4.90162e-10	0.0059059	40.2377
282	rs349088	A	C	0.4976	-0.0128	0.0017	bmi	5.09694e-14	0.00819181	55.8132
283	rs355777	C	G	0.4106	0.0153	0.0017	bmi	2.25718e-19	0.0113303	77.1991
284	rs3731695	T	C	0.4418	-0.0116	0.0016	bmi	4.16772e-13	0.00663684	45.218
285	rs3736485	A	G	0.4557	0.0134	0.0016	bmi	5.52239e-17	0.00890752	60.69
286	rs3753549	T	C	0.8563	-0.0203	0.0025	bmi	4.66184e-16	0.0101416	69.0987
287	rs3756761	A	G	0.1803	0.0125	0.0022	bmi	1.3327e-08	0.0046185	31.466
288	rs3764835	A	G	0.1528	-0.0141	0.0024	bmi	4.22843e-09	0.00514728	35.0688
289	rs3800229	T	G	0.7123	0.0175	0.0018	bmi	2.42432e-22	0.0125519	85.5233
290	rs3800637	T	C	0.664	-0.0115	0.0018	bmi	1.67095e-10	0.0059011	40.205
291	rs3803286	A	G	0.3431	0.0181	0.0018	bmi	8.68303e-24	0.0147675	100.622
292	rs3806114	A	G	0.6773	-0.0113	0.0018	bmi	3.43446e-10	0.00558171	38.0288
293	rs3806572	A	G	0.2788	-0.0145	0.0019	bmi	2.31896e-14	0.00845502	57.6066
294	rs380857	A	C	0.8878	-0.0151	0.0027	bmi	2.23704e-08	0.00454247	30.948
295	rs3814883	T	C	0.4764	0.0232	0.0017	bmi	2.10192e-42	0.026852	182.985
296	rs3829849	T	C	0.3589	0.0098	0.0017	bmi	8.18004e-09	0.00441958	30.1108
297	rs3857068	C	G	0.5346	0.0101	0.0017	bmi	2.82984e-09	0.00507608	34.5837
298	rs3902951	T	G	0.7545	-0.0134	0.002	bmi	2.0842e-11	0.00665197	45.3211
299	rs391300	T	C	0.3725	0.0119	0.0017	bmi	2.55963e-12	0.00662009	45.1039
300	rs395379	A	G	0.8227	-0.0135	0.0023	bmi	4.36939e-09	0.00531677	36.2236
301	rs3977755	T	C	0.2804	-0.0135	0.0019	bmi	1.20093e-12	0.00735473	50.1095
302	rs40067	A	G	0.1713	-0.0266	0.0023	bmi	6.18345e-31	0.0200885	136.885
303	rs4148155	A	G	0.8873	0.0188	0.0026	bmi	4.80266e-13	0.00706871	48.1606
304	rs4148866	T	C	0.4068	0.0098	0.0018	bmi	5.19673e-08	0.00463515	31.5795
305	rs427943	A	C	0.4331	-0.017	0.0017	bmi	1.52397e-23	0.0141913	96.6953
306	rs4284600	T	C	0.5288	-0.0118	0.0017	bmi	3.88848e-12	0.0069389	47.2761
307	rs429343	A	G	0.4187	0.015	0.0017	bmi	1.10908e-18	0.0109526	74.625
308	rs4303732	T	C	0.6026	0.0144	0.0017	bmi	2.44157e-17	0.00993143	67.6669
309	rs4307239	A	G	0.5422	-0.0115	0.0017	bmi	1.3358e-11	0.0065654	44.7312
310	rs4320543	A	G	0.3967	-0.0107	0.0018	bmi	2.77396e-09	0.00548016	37.3369
311	rs4343164	T	C	0.2686	0.014	0.0019	bmi	1.72661e-13	0.007701	52.4689
312	rs4358081	A	C	0.5369	-0.0097	0.0017	bmi	1.15742e-08	0.00467888	31.8774
313	rs4366093	T	C	0.3202	-0.0121	0.0018	bmi	1.78974e-11	0.00637387	43.4262
314	rs4414033	A	G	0.627	0.0129	0.0018	bmi	7.68458e-13	0.00778369	53.0323
315	rs4430672	T	C	0.1996	0.0127	0.0022	bmi	7.79986e-09	0.00515353	35.1114
316	rs4482463	A	C	0.9213	-0.0331	0.0033	bmi	1.12172e-23	0.0158877	108.256
317	rs4495304	T	C	0.933	0.0194	0.0033	bmi	4.13282e-09	0.00470533	32.0576
318	rs4516268	A	C	0.1925	-0.0217	0.0021	bmi	4.97993e-25	0.0146394	99.7488
319	rs4518345	A	G	0.2842	-0.0117	0.0019	bmi	7.37183e-10	0.00556952	37.9457
320	rs4624596	T	C	0.8149	0.0136	0.0023	bmi	3.35843e-09	0.0055798	38.0158
321	rs4639527	A	G	0.6988	-0.0172	0.0019	bmi	1.39564e-19	0.0124536	84.8536
322	rs4653017	T	C	0.6818	0.0122	0.0018	bmi	1.22038e-11	0.00645813	44.0003
323	rs4660443	T	C	0.2218	0.0164	0.0021	bmi	5.74045e-15	0.00928476	63.2604
324	rs4671328	T	G	0.4467	0.0219	0.0017	bmi	5.65838e-38	0.023708	161.554
325	rs4690110	A	G	0.7973	-0.0121	0.0021	bmi	8.31699e-09	0.00473234	32.2417
326	rs4722398	T	C	0.1336	0.0158	0.0025	bmi	2.61563e-10	0.00577922	39.3745
327	rs4730110	T	C	0.4195	-0.0138	0.0017	bmi	4.75309e-16	0.00927518	63.1952
328	rs4740619	T	C	0.5479	0.0186	0.0016	bmi	3.07593e-31	0.0171392	116.785
329	rs4744275	A	G	0.266	0.0144	0.0018	bmi	1.24419e-15	0.00809716	55.1682
330	rs474605	A	G	0.4919	-0.0131	0.0017	bmi	1.29942e-14	0.00857825	58.4463
331	rs4764949	A	G	0.6643	0.0184	0.0018	bmi	1.57684e-24	0.0151001	102.889
332	rs4796243	A	G	0.3029	-0.0124	0.0019	bmi	6.74071e-11	0.00649333	44.2402
333	rs4800191	C	G	0.6369	0.0103	0.0017	bmi	1.37121e-09	0.00490684	33.4306
334	rs4818225	A	G	0.3394	-0.0117	0.0018	bmi	8.032e-11	0.00613836	41.8215
335	rs4820408	T	G	0.408	0.0151	0.0017	bmi	6.54608e-19	0.0110145	75.0472
336	rs4857329	A	G	0.4774	0.0202	0.0017	bmi	1.46193e-32	0.0203603	138.738
337	rs4858193	T	C	0.7221	0.0129	0.0019	bmi	1.12543e-11	0.00667875	45.5036
338	rs4864201	T	C	0.3531	0.0141	0.0017	bmi	1.09394e-16	0.00908245	61.8819
339	rs4890439	A	G	0.377	-0.0137	0.0018	bmi	2.71749e-14	0.00881659	60.0703
340	rs4906908	T	G	0.4747	-0.0103	0.0017	bmi	1.37121e-09	0.00529092	36.0475
341	rs491711	A	C	0.684	0.0115	0.0019	bmi	1.42499e-09	0.00571701	38.9507
342	rs4968656	A	G	0.6784	-0.0116	0.0019	bmi	1.02631e-09	0.00587148	40.0032
343	rs4986044	T	C	0.4687	-0.0164	0.0016	bmi	1.18344e-24	0.0133953	91.2708
344	rs5396	T	C	0.7235	-0.0154	0.0018	bmi	1.17302e-17	0.00948866	64.6498
345	rs543874	A	G	0.8048	-0.0475	0.002	bmi	1.09874e-124	0.07089	483.297
346	rs562664	T	C	0.1946	-0.015	0.0022	bmi	9.21999e-12	0.00705289	48.0528
347	rs577525	T	C	0.4324	-0.0166	0.0017	bmi	1.59574e-22	0.0135262	92.1625
348	rs580438	T	C	0.3319	0.0114	0.0018	bmi	2.3992e-10	0.00576353	39.2676
349	rs592483	T	C	0.5716	-0.0147	0.0017	bmi	5.28437e-18	0.0105829	72.1063
350	rs6011457	A	T	0.4975	-0.0116	0.0017	bmi	8.88305e-12	0.00672783	45.838
351	rs6050446	A	G	0.02999	-0.0343	0.0047	bmi	2.92354e-13	0.00684496	46.6361
352	rs621042	A	C	0.451	-0.0107	0.0017	bmi	3.09153e-10	0.00566952	38.6271
353	rs6443750	T	C	0.1932	-0.0148	0.0021	bmi	1.82005e-12	0.00682852	46.524
354	rs6448587	A	C	0.8109	0.0167	0.0023	bmi	3.8461e-13	0.00855306	58.2747
355	rs6461115	A	G	0.7715	0.0144	0.0019	bmi	3.4837e-14	0.00731101	49.8115
356	rs6471941	A	G	0.1684	0.0156	0.0021	bmi	1.09777e-13	0.0068161	46.4394
357	rs6499682	A	G	0.3067	-0.0105	0.0019	bmi	3.27025e-08	0.0046886	31.9437
358	rs6500208	A	G	0.2006	0.014	0.002	bmi	2.55963e-12	0.0062861	42.8282
359	rs6512302	C	G	0.7511	0.0142	0.002	bmi	1.24757e-12	0.00753927	51.3669
360	rs6545714	A	G	0.6139	-0.0191	0.0017	bmi	2.73581e-29	0.0172939	117.839
361	rs6551278	T	C	0.1471	-0.0181	0.0022	bmi	1.91524e-16	0.00822049	56.0086
362	rs6556301	T	G	0.3596	-0.0111	0.0018	bmi	6.97446e-10	0.00567475	38.6628
363	rs6567160	T	C	0.7702	-0.055	0.0019	bmi	3.02868e-184	0.10708	730.29
364	rs6587552	A	G	0.2409	0.0173	0.002	bmi	5.14994e-18	0.0109461	74.5807
365	rs6595205	C	G	0.4695	0.0114	0.0016	bmi	1.04081e-12	0.00647382	44.1072
366	rs6597173	T	C	0.6697	0.0105	0.0018	bmi	5.43309e-09	0.0048775	33.2307
367	rs6673081	T	C	0.4466	0.01	0.0018	bmi	2.7673e-08	0.00494297	33.6768
368	rs6692586	A	G	0.168	0.0192	0.0023	bmi	6.95309e-17	0.0103054	70.2152
369	rs6707445	A	G	0.4543	0.0128	0.0017	bmi	5.09694e-14	0.00812356	55.3481
370	rs6712	C	G	0.1368	0.0138	0.0025	bmi	3.39e-08	0.00449765	30.6427
371	rs6734537	T	C	0.8029	-0.0133	0.0022	bmi	1.48989e-09	0.00559862	38.1441
372	rs6764533	A	G	0.359	0.0116	0.0018	bmi	1.16025e-10	0.00619296	42.1936
373	rs676749	A	T	0.502	-0.0104	0.0017	bmi	9.49671e-10	0.00540791	36.8446
374	rs6772756	A	G	0.6628	0.0104	0.0019	bmi	4.40774e-08	0.00483467	32.9389
375	rs6781254	T	C	0.3034	0.0112	0.0018	bmi	4.90162e-10	0.00530231	36.1251
376	rs6792696	A	G	0.3476	0.0104	0.0017	bmi	9.49671e-10	0.00490558	33.422
377	rs6794351	T	C	0.7329	0.0169	0.0019	bmi	5.85579e-19	0.0111821	76.1889
378	rs6799567	T	G	0.2632	0.0118	0.002	bmi	3.63502e-09	0.00540044	36.7938
379	rs6804842	A	G	0.428	-0.0156	0.0017	bmi	4.45452e-20	0.0119157	81.188
380	rs6870983	T	C	0.2177	-0.0204	0.002	bmi	1.98273e-24	0.014175	96.5839
381	rs6874309	A	T	0.7893	-0.012	0.0021	bmi	1.10166e-08	0.0047896	32.6318
382	rs6922607	A	G	0.8037	-0.0123	0.0022	bmi	2.25884e-08	0.00477369	32.5234
383	rs7024334	T	G	0.2258	0.0138	0.002	bmi	5.20025e-12	0.00665833	45.3644
384	rs7096307	T	C	0.563	-0.0118	0.0017	bmi	3.88848e-12	0.00685147	46.6804
385	rs7098100	A	G	0.3559	0.0185	0.0018	bmi	8.87503e-25	0.0156911	106.916
386	rs7102454	T	C	0.6565	-0.0158	0.0018	bmi	1.66736e-18	0.0112592	76.7142
387	rs7117238	A	G	0.168	-0.0131	0.0022	bmi	2.60796e-09	0.00479739	32.6849
388	rs7119801	A	G	0.814	0.0125	0.0022	bmi	1.3327e-08	0.00473138	32.2351
389	rs7124681	A	C	0.4133	0.0263	0.0016	bmi	1.03084e-60	0.0335446	228.607
390	rs7138803	A	G	0.3772	0.03	0.0017	bmi	1.07195e-69	0.0422856	288.202
391	rs7144011	T	G	0.2136	0.0282	0.002	bmi	3.7977e-45	0.0267161	182.058
392	rs7164558	A	G	0.4107	0.0102	0.0018	bmi	1.45602e-08	0.00503607	34.3111
393	rs7173441	A	T	0.402	0.0119	0.0018	bmi	3.81446e-11	0.0068085	46.3876
394	rs7192057	T	C	0.2542	-0.0121	0.0019	bmi	1.90984e-10	0.00555135	37.822
395	rs7195386	T	C	0.5014	0.0133	0.0017	bmi	5.13625e-15	0.00884443	60.26
396	rs7206395	A	G	0.1984	0.0123	0.0022	bmi	2.25884e-08	0.00481215	32.7855
397	rs7206608	C	G	0.6854	-0.0132	0.0019	bmi	3.72163e-12	0.00751416	51.1958
398	rs7211567	T	C	0.2201	-0.0145	0.0021	bmi	5.02877e-12	0.00721813	49.1788
399	rs7222349	A	G	0.3441	0.0115	0.0018	bmi	1.67095e-10	0.00596964	40.672
400	rs7238501	T	G	0.76	0.0157	0.002	bmi	4.16037e-15	0.00899196	61.2653
401	rs7313220	A	G	0.4861	0.0122	0.0017	bmi	7.1534e-13	0.00743625	50.6649
402	rs7318817	T	C	0.6071	-0.0155	0.0018	bmi	7.23558e-18	0.0114613	78.092
403	rs7334078	T	C	0.7118	0.0121	0.0019	bmi	1.90984e-10	0.00600693	40.9261
404	rs733594	T	C	0.718	0.0138	0.0018	bmi	1.76524e-14	0.00771191	52.5432
405	rs741959	A	G	0.4087	0.017	0.0017	bmi	1.52397e-23	0.0139682	95.1748
406	rs7431895	T	C	0.6383	0.0184	0.0017	bmi	2.6632e-27	0.0156329	106.519
407	rs7503597	T	G	0.2934	0.0134	0.0019	bmi	1.75565e-12	0.00744515	50.7256
408	rs7512146	T	G	0.5084	-0.0094	0.0017	bmi	3.21306e-08	0.00441675	30.0915
409	rs7519259	A	G	0.5356	0.0125	0.0017	bmi	1.93892e-13	0.0077729	52.9588
410	rs7531118	T	C	0.4604	-0.0256	0.0016	bmi	1.27775e-57	0.0325625	221.911
411	rs7531656	A	G	0.3246	0.0195	0.0017	bmi	1.85395e-30	0.0166728	113.606
412	rs7535528	A	G	0.3741	-0.0152	0.0018	bmi	3.05495e-17	0.0108196	73.7188
413	rs754635	C	G	0.1127	-0.0198	0.0027	bmi	2.24498e-13	0.0078407	53.4208
414	rs7550711	T	C	0.03058	0.0649	0.005	bmi	1.58881e-38	0.0249729	170.176
415	rs7557796	T	C	0.3476	0.016	0.0018	bmi	6.1723e-19	0.0116108	79.1107
416	rs756717	A	G	0.3973	-0.0148	0.0017	bmi	3.15114e-18	0.0104899	71.4727
417	rs7568228	C	G	0.5309	-0.0102	0.0017	bmi	1.97318e-09	0.00518213	35.3063
418	rs7594289	A	G	0.5708	-0.0111	0.0017	bmi	6.60285e-11	0.00603698	41.1308
419	rs7598508	T	C	0.6708	-0.0154	0.0018	bmi	1.17302e-17	0.0104743	71.3659
420	rs7599312	A	G	0.2652	-0.0186	0.0019	bmi	1.24945e-22	0.0134834	91.871
421	rs7615297	C	G	0.8535	0.0149	0.0024	bmi	5.35495e-10	0.00555193	37.8259
422	rs7626079	T	C	0.3434	0.011	0.0018	bmi	9.89398e-10	0.00545653	37.1759
423	rs7637852	A	G	0.3049	0.0139	0.0019	bmi	2.55873e-13	0.00818963	55.7983
424	rs7640424	T	C	0.2969	-0.0136	0.0018	bmi	4.17076e-14	0.00772209	52.6126
425	rs765875	T	C	0.4808	-0.0121	0.0017	bmi	1.09785e-12	0.00730971	49.8027
426	rs7683836	A	G	0.5405	-0.0114	0.0017	bmi	2.00193e-11	0.00645537	43.9815
427	rs768840	A	G	0.4183	0.0114	0.0018	bmi	2.3992e-10	0.00632451	43.0899
428	rs769449	A	G	0.1161	-0.0254	0.0027	bmi	5.08525e-21	0.0132414	90.2218
429	rs7694732	A	G	0.5622	0.0099	0.0017	bmi	5.76177e-09	0.00482466	32.8707
430	rs7704281	A	G	0.04531	0.0271	0.0041	bmi	3.84954e-11	0.00635368	43.2886
431	rs7711753	A	G	0.4356	-0.0134	0.0016	bmi	5.52239e-17	0.00882906	60.1553
432	rs7715256	T	G	0.5781	-0.0166	0.0016	bmi	3.22212e-25	0.0134418	91.5879
433	rs7730004	T	C	0.6693	0.0148	0.0018	bmi	1.99767e-16	0.00969635	66.065
434	rs7730898	A	G	0.729	0.0168	0.0018	bmi	1.02593e-20	0.0111518	75.9827
435	rs774246	A	G	0.8556	-0.0153	0.0025	bmi	9.35754e-10	0.0057843	39.4092
436	rs775718	A	G	0.4213	0.0102	0.0017	bmi	1.97318e-09	0.00507312	34.5636
437	rs7761673	A	T	0.2058	-0.0126	0.0021	bmi	1.97318e-09	0.00518975	35.3582
438	rs7788008	A	G	0.4445	-0.0157	0.0017	bmi	2.57577e-20	0.0121726	82.9391
439	rs7801117	A	G	0.3124	0.0108	0.0019	bmi	1.31418e-08	0.005011	34.1403
440	rs7819514	A	G	0.3216	-0.0107	0.0018	bmi	2.77396e-09	0.00499574	34.0363
441	rs7826312	T	C	0.4121	-0.0104	0.0017	bmi	9.49671e-10	0.00524086	35.7065
442	rs7869771	A	C	0.7353	0.014	0.0019	bmi	1.72661e-13	0.00762965	51.9827
443	rs7871866	C	G	0.1531	0.0187	0.0024	bmi	6.6131e-15	0.00906819	61.7847
444	rs7893571	T	G	0.662	0.0136	0.0018	bmi	4.17076e-14	0.00827718	56.3949
445	rs7899106	A	G	0.95223	-0.0331	0.0037	bmi	3.68778e-19	0.00996743	67.9122
446	rs7903146	T	C	0.2912	-0.0181	0.0018	bmi	8.68303e-24	0.0135239	92.1472
447	rs7928523	T	C	0.3142	0.0213	0.0018	bmi	2.62506e-32	0.0195521	133.229
448	rs7933205	A	G	0.2115	-0.0116	0.0021	bmi	3.31727e-08	0.00448805	30.5773
449	rs7968230	A	G	0.3226	0.0131	0.0018	bmi	3.39364e-13	0.00750036	51.1018
450	rs7978615	A	C	0.331	0.0115	0.0019	bmi	1.42499e-09	0.00585706	39.9049
451	rs7983065	T	C	0.4503	-0.0148	0.0017	bmi	3.15114e-18	0.0108438	73.8838
452	rs8025790	T	G	0.2337	-0.0291	0.0019	bmi	5.99792e-53	0.0303301	206.693
453	rs8027205	C	G	0.6033	0.0108	0.0018	bmi	1.97318e-09	0.00558307	38.0381
454	rs8036040	A	C	0.4932	0.0109	0.0017	bmi	1.43845e-10	0.0059394	40.4659
455	rs8047395	A	G	0.5061	0.0642	0.0017	bmi	0	0.206051	1406.67
456	rs8049439	T	C	0.592	-0.0265	0.0016	bmi	1.30075e-61	0.0339237	231.192
457	rs806600	A	G	0.525	0.0095	0.0017	bmi	2.29389e-08	0.00450122	30.667
458	rs8071182	A	G	0.1735	0.0133	0.0022	bmi	1.48989e-09	0.00507313	34.5636
459	rs808820	A	G	0.8763	-0.0183	0.0028	bmi	6.33067e-11	0.0072603	49.4661
460	rs8097544	A	G	0.8477	-0.02	0.0025	bmi	1.24419e-15	0.0103284	70.3717
461	rs8102137	T	C	0.6763	-0.0193	0.0018	bmi	8.00564e-27	0.016309	111.127
462	rs8123881	A	G	0.8701	-0.0196	0.0024	bmi	3.17027e-16	0.00868401	59.167
463	rs825688	T	C	0.456	-0.0095	0.0017	bmi	2.29389e-08	0.00447756	30.5057
464	rs845084	A	G	0.2678	0.014	0.002	bmi	2.55963e-12	0.00768646	52.3698
465	rs852056	T	C	0.2416	0.0128	0.002	bmi	1.55377e-10	0.00600406	40.9065
466	rs865809	A	G	0.2322	0.0127	0.002	bmi	2.15315e-10	0.00575106	39.1827
467	rs872281	T	C	0.1728	-0.0151	0.0023	bmi	5.1957e-11	0.00651836	44.4107
468	rs879620	T	C	0.6179	0.0231	0.0018	bmi	1.06674e-37	0.025197	171.704
469	rs889398	T	C	0.4247	-0.0196	0.0016	bmi	1.67996e-34	0.0187724	127.915
470	rs892261	T	C	0.4429	-0.0103	0.0017	bmi	1.37121e-09	0.00523532	35.6687
471	rs895330	C	G	0.8076	0.0201	0.0023	bmi	2.34912e-18	0.0125552	85.5459
472	rs900144	T	C	0.5674	0.0166	0.0017	bmi	1.59574e-22	0.0135276	92.1726
473	rs901630	T	C	0.3973	-0.0146	0.0017	bmi	8.83153e-18	0.0102083	69.5538
474	rs902695	A	G	0.4798	-0.0103	0.0017	bmi	1.37121e-09	0.00529584	36.0811
475	rs925018	C	G	0.6765	-0.013	0.0018	bmi	5.11448e-13	0.00739705	50.3979
476	rs9288754	T	C	0.4116	-0.0096	0.0017	bmi	1.63216e-08	0.00446396	30.4131
477	rs9291467	T	C	0.4625	0.014	0.0017	bmi	1.79117e-16	0.00974488	66.3957
478	rs9294260	A	G	0.4731	0.0147	0.0016	bmi	4.02077e-20	0.0107732	73.403
479	rs930295	A	C	0.1583	0.0211	0.0023	bmi	4.56153e-20	0.0118641	80.8362
480	rs9304665	A	T	0.7633	0.0229	0.002	bmi	2.35146e-30	0.0189494	129.121
481	rs934224	T	C	0.7399	0.0107	0.002	bmi	8.79542e-08	0.00440667	30.0228
482	rs9362662	A	G	0.4799	0.0112	0.0017	bmi	4.45085e-11	0.00626186	42.6631
483	rs9367368	T	C	0.6967	0.0121	0.0018	bmi	1.78974e-11	0.00618755	42.1567
484	rs9375702	T	C	0.705	-0.0115	0.0019	bmi	1.42499e-09	0.00550094	37.4785
485	rs9379827	A	C	0.2409	-0.0132	0.0019	bmi	3.72163e-12	0.00637256	43.4173
486	rs9408882	A	G	0.4594	-0.0093	0.0016	bmi	6.15467e-09	0.00429599	29.2687
487	rs943005	T	C	0.1705	0.0415	0.0021	bmi	6.33678e-87	0.0487155	332.047
488	rs9458814	T	C	0.7668	-0.0115	0.002	bmi	8.92434e-09	0.00472973	32.2239
489	rs947137	T	C	0.4574	-0.0098	0.0017	bmi	8.18004e-09	0.00476714	32.4788
490	rs947612	A	G	0.7516	-0.0116	0.002	bmi	6.63149e-09	0.0050244	34.2316
491	rs9478496	T	C	0.8347	-0.0152	0.0023	bmi	3.87721e-11	0.00637559	43.4379
492	rs9516967	T	C	0.3124	0.0106	0.0018	bmi	3.88801e-09	0.00482713	32.8875
493	rs9522282	T	C	0.5866	-0.0127	0.0017	bmi	7.98371e-14	0.00782258	53.2973
494	rs9527895	T	C	0.8371	-0.0165	0.0023	bmi	7.28839e-13	0.007425	50.5883
495	rs9530843	A	C	0.5558	0.0128	0.0018	bmi	1.15112e-12	0.00808997	55.1193
496	rs9547153	A	G	0.6161	-0.0098	0.0017	bmi	8.18004e-09	0.00454309	30.9523
497	rs9563576	T	C	0.1753	-0.0189	0.0021	bmi	2.25718e-19	0.0103284	70.3716
498	rs9596	A	G	0.6626	0.0117	0.0018	bmi	8.032e-11	0.00612066	41.701
499	rs9615905	T	C	0.45	0.011	0.0017	bmi	9.76221e-11	0.0059895	40.8073
500	rs962796	T	C	0.2052	0.0148	0.0022	bmi	1.72873e-11	0.00714478	48.6789
501	rs9630985	A	C	0.3244	-0.0177	0.0018	bmi	8.08959e-23	0.0137324	93.5681
502	rs9636202	A	G	0.2568	-0.0183	0.0019	bmi	5.88186e-22	0.012783	87.0983
503	rs9688431	T	C	0.93966	0.0231	0.0035	bmi	4.11158e-11	0.00605104	41.2266
504	rs969273	A	G	0.6384	-0.0104	0.0018	bmi	7.56937e-09	0.00499365	34.0221
505	rs9783858	T	C	0.5191	0.0091	0.0017	bmi	8.6536e-08	0.00413446	28.1681
506	rs9816226	A	T	0.1801	-0.0323	0.0021	bmi	2.19692e-53	0.0308113	209.974
507	rs9817840	A	C	0.1826	-0.014	0.0022	bmi	1.97032e-10	0.00585088	39.8628
508	rs9827823	T	C	0.8511	0.0193	0.0024	bmi	8.86247e-16	0.00944104	64.3253
509	rs9926784	T	C	0.8178	0.0258	0.0021	bmi	1.08086e-34	0.0198365	135.167
510	rs9964104	T	C	0.6272	-0.0104	0.0018	bmi	7.56937e-09	0.005058	34.4605
511	rs998732	A	G	0.8422	0.0171	0.0022	bmi	7.6814e-15	0.00777221	52.9541
512	rs9989141	T	C	0.6387	0.0162	0.0017	bmi	1.58177e-21	0.0121123	82.5275
513	rs999889	A	G	0.2818	-0.0108	0.0019	bmi	1.31418e-08	0.00472132	32.1666
Total									R2=0.052843	74.036

## Sheet: Table 2 WHR
	SNP	effect_allele.exposure	other_allele.exposure	eaf.exposure	beta	se	exposure	p	R2(%)	F
1	rs113212351	T	C	0.6411	0.012	0.0022	whr	4.91e-08	0.0066	46.0534
2	rs2993481	A	T	0.6678	-0.0145	0.0023	whr	2.89e-10	0.0093	64.8951
3	rs1891216	T	G	0.6305	-0.0104	0.0018	whr	7.57e-09	0.005	34.8883
4	rs6688233	T	C	0.2394	0.0186	0.0021	whr	8.21e-19	0.0126	87.9253
5	rs12024554	T	C	0.2346	-0.0149	0.0023	whr	9.28e-11	0.008	55.823
6	rs213020	A	C	0.3057	-0.0123	0.0021	whr	4.71e-09	0.0064	44.6577
7	rs2298632	T	C	0.486	-0.0144	0.0017	whr	2.44e-17	0.0104	72.5717
8	rs4660808	T	C	0.223	0.0145	0.0021	whr	5.03e-12	0.0073	50.9382
9	rs115092994	A	G	0.9607	0.0278	0.0051	whr	5.01e-08	0.0058	40.4708
10	rs7531656	A	G	0.3296	0.0163	0.0018	whr	1.36e-19	0.0117	81.6442
11	rs587271	T	C	0.6904	0.0106	0.0019	whr	2.42e-08	0.0048	33.4927
12	rs2481665	T	C	0.5821	0.0112	0.0017	whr	4.45e-11	0.0061	42.5642
13	rs2815749	A	G	0.1845	-0.0166	0.0021	whr	2.68e-15	0.0083	57.9166
14	rs11162968	T	C	0.6849	-0.0109	0.0019	whr	9.65e-09	0.0051	35.5861
15	rs313743	T	C	0.5543	-0.0128	0.002	whr	1.55e-10	0.0081	56.5209
16	rs6699397	A	G	0.6236	-0.0118	0.0017	whr	3.89e-12	0.0065	45.3555
17	rs2802536	T	C	0.1809	0.0151	0.0023	whr	5.2e-11	0.0068	47.449
18	rs2061708	C	G	0.5884	0.0152	0.002	whr	2.96e-14	0.0112	78.1547
19	rs12033257	A	G	0.6299	0.0136	0.0019	whr	8.19e-13	0.0086	60.0101
20	rs3789615	T	C	0.4283	-0.0133	0.0017	whr	5.14e-15	0.0087	60.708
21	rs10923724	T	C	0.5565	0.024	0.0017	whr	2.96e-45	0.0284	198.212
22	rs905938	T	C	0.7235	0.0126	0.0019	whr	3.32e-11	0.0064	44.6577
23	rs4471313	T	G	0.7284	0.0266	0.0019	whr	1.56e-44	0.028	195.42
24	rs9425291	A	G	0.451	0.0219	0.0017	whr	5.66e-38	0.0238	166.1
25	rs543874	A	G	0.7802	-0.0203	0.0021	whr	4.18e-22	0.0141	98.3941
26	rs12069549	T	C	0.1329	-0.0158	0.0025	whr	2.62e-10	0.0058	40.4708
27	rs12048743	C	G	0.55	-0.013	0.0018	whr	5.11e-13	0.0084	58.6144
28	rs2605107	A	C	0.7011	0.027	0.0018	whr	7.34e-51	0.0306	213.571
29	rs10158345	C	G	0.6993	0.0117	0.0019	whr	7.37e-10	0.0058	40.4708
30	rs12042959	A	G	0.8633	0.0155	0.0025	whr	5.65e-10	0.0057	39.773
31	rs77165542	T	C	0.0341	-0.0419	0.0055	whr	2.57e-14	0.0116	80.9463
32	rs6743060	A	C	0.8423	0.0266	0.0022	whr	1.18e-33	0.0188	131.198
33	rs1815892	T	G	0.5812	0.0105	0.0018	whr	5.43e-09	0.0054	37.6796
34	rs711869	A	G	0.5566	-0.0171	0.0018	whr	2.1e-21	0.0144	100.488
35	rs6749646	A	T	0.7801	-0.021	0.0022	whr	1.36e-21	0.0151	105.373
36	rs4670454	C	G	0.3427	-0.0107	0.0018	whr	2.77e-09	0.0052	36.284
37	rs10189235	C	G	0.8967	-0.0175	0.0027	whr	9.08e-11	0.0057	39.773
38	rs17326656	T	G	0.2346	0.0153	0.0021	whr	3.2e-13	0.0084	58.6144
39	rs1641154	C	G	0.475	0.0099	0.0018	whr	3.8e-08	0.0049	34.1905
40	rs6545714	A	G	0.6107	-0.0139	0.0017	whr	2.92e-16	0.0092	64.1973
41	rs1385167	A	G	0.862	-0.0224	0.0024	whr	1.03e-20	0.0119	83.04
42	rs11897119	T	C	0.594	-0.0134	0.0017	whr	3.21e-15	0.0087	60.708
43	rs4671193	T	C	0.3562	-0.0191	0.0018	whr	2.65e-26	0.0167	116.541
44	rs4851283	C	G	0.3074	0.0164	0.0021	whr	5.74e-15	0.0115	80.2484
45	rs1345203	T	C	0.7829	0.0187	0.0024	whr	6.61e-15	0.0119	83.04
46	rs4372913	A	G	0.7875	-0.014	0.0022	whr	1.97e-10	0.0066	46.0534
47	rs332105	A	G	0.5544	-0.0139	0.0018	whr	1.14e-14	0.0095	66.2908
48	rs1344982	A	C	0.7858	-0.0121	0.0021	whr	8.32e-09	0.0049	34.1905
49	rs55920843	T	G	0.9886	0.0623	0.0092	whr	1.27e-11	0.0087	60.708
50	rs1563575	A	G	0.7122	0.0116	0.0019	whr	1.03e-09	0.0055	38.3774
51	rs10184004	T	C	0.4165	-0.0228	0.0017	whr	5.16e-41	0.0253	176.571
52	rs3769941	A	G	0.7614	0.0113	0.002	whr	1.6e-08	0.0046	32.0971
53	rs6433219	A	G	0.2662	0.0136	0.002	whr	1.05e-11	0.0072	50.2403
54	rs1569135	A	G	0.5372	0.0215	0.0017	whr	1.16e-36	0.023	160.515
55	rs1124639	T	C	0.4392	-0.0113	0.0017	whr	2.99e-11	0.0063	43.9599
56	rs4673616	T	G	0.6367	-0.0121	0.002	whr	1.45e-09	0.0068	47.449
57	rs7599312	A	G	0.2732	-0.0114	0.0019	whr	1.97e-09	0.0052	36.284
58	rs1017698	A	G	0.5974	-0.0113	0.0018	whr	3.43e-10	0.0061	42.5642
59	rs7561798	A	G	0.5295	-0.0097	0.0017	whr	1.16e-08	0.0047	32.7949
60	rs10933311	T	G	0.3032	0.0121	0.0019	whr	1.91e-10	0.0062	43.2621
61	rs3891424	A	G	0.0527	-0.0278	0.0044	whr	2.65e-10	0.0077	53.7295
62	rs17819328	T	G	0.5677	-0.0192	0.0017	whr	1.4e-29	0.0181	126.312
63	rs11718898	T	C	0.323	0.0137	0.0019	whr	5.57e-13	0.0082	57.2187
64	rs924814	A	G	0.3676	0.0114	0.0017	whr	2e-11	0.006	41.8664
65	rs4635727	A	G	0.7226	0.0118	0.002	whr	3.64e-09	0.0056	39.0752
66	rs10490869	A	T	0.7964	-0.0183	0.0022	whr	8.93e-17	0.0109	76.0611
67	rs525731	A	G	0.5886	0.0129	0.0018	whr	7.68e-13	0.0081	56.5209
68	rs13316065	T	C	0.3188	0.017	0.0018	whr	3.57e-21	0.0126	87.9253
69	rs11711934	T	C	0.8236	0.0175	0.0022	whr	1.8e-15	0.0089	62.1037
70	rs11130362	T	C	0.2652	0.0119	0.002	whr	2.68e-09	0.0055	38.3774
71	rs2049760	A	G	0.3725	-0.013	0.002	whr	8.03e-11	0.0079	55.1252
72	rs4616635	C	G	0.7282	0.0279	0.0018	whr	3.47e-54	0.0308	214.968
Total									R2=0.7346	71.7076

## Sheet: Table 3 BFP
	SNP	other_allele.exposure	effect_allele.exposure	eaf	beta	se	exposure	p	R2%	F
1	rs75192636	A	C	0.193952	-0.0135303	0.0022532	fat percent	1.91419e-09	0.00572401	28.2087
2	rs36090025	A	C	0.299579	-0.0113721	0.00194361	fat percent	4.88569e-09	0.00542728	26.7463
3	rs10886022	A	C	0.235336	-0.0138318	0.00213871	fat percent	9.97322e-11	0.00688567	33.9339
4	rs4752183	T	G	0.427956	-0.0102139	0.00180473	fat percent	1.518e-08	0.00510789	25.1722
5	rs7080838	C	T	0.432124	0.0104701	0.00180267	fat percent	6.31832e-09	0.00538014	26.5139
6	rs2172131	T	C	0.419616	-0.0121411	0.00180459	fat percent	1.7213e-11	0.00717982	35.3836
7	rs11012732	A	G	0.330711	0.0172356	0.00189481	fat percent	9.35343e-20	0.0131506	64.8126
8	rs16934748	T	C	0.15108	0.0139673	0.00248631	fat percent	1.93536e-08	0.00500413	24.6608
9	rs10999460	C	T	0.266572	0.0175411	0.0020226	fat percent	4.22548e-18	0.0120314	59.296
10	rs2002023	C	T	0.407371	0.0112042	0.00181501	fat percent	6.69728e-10	0.00606129	29.8709
11	rs2208947	A	G	0.261916	0.0123055	0.00202341	fat percent	1.19015e-09	0.00585459	28.8522
12	rs10887578	G	C	0.498349	0.0101964	0.00179061	fat percent	1.23827e-08	0.00519827	25.6176
13	rs11187838	G	A	0.431974	-0.0167388	0.00179693	fat percent	1.21699e-20	0.0137501	67.7675
14	rs10883026	C	T	0.479844	-0.0130226	0.00179445	fat percent	3.9532e-13	0.00846563	41.7209
15	rs10840354	C	T	0.499524	0.0109454	0.00177974	fat percent	7.74832e-10	0.00599008	29.52
16	rs4547132	C	T	0.267438	-0.0116959	0.00200946	fat percent	5.87001e-09	0.00536	26.4147
17	rs719802	T	C	0.38572	-0.010752	0.00182652	fat percent	3.94212e-09	0.00547832	26.9978
18	rs7934638	G	A	0.246497	0.0130819	0.00208331	fat percent	3.39921e-10	0.00635724	31.3295
19	rs11222371	C	T	0.409851	0.0122806	0.00180956	fat percent	1.14877e-11	0.00729553	35.9539
20	rs12269938	C	T	0.411428	0.0100383	0.00180931	fat percent	2.88729e-08	0.00488027	24.0504
21	rs11826177	T	C	0.366956	0.0124731	0.00187012	fat percent	2.56364e-11	0.00722814	35.6218
22	rs34061097	G	A	0.17808	-0.0172961	0.00232922	fat percent	1.12181e-13	0.00875732	43.1585
23	rs1881505	T	C	0.0572276	-0.0245233	0.00386266	fat percent	2.16985e-10	0.00648934	31.9805
24	rs11030016	C	T	0.258464	0.0127485	0.00203844	fat percent	3.9995e-10	0.00622989	30.7019
25	rs1013402	A	G	0.321828	0.0202673	0.00190485	fat percent	1.94462e-26	0.0179302	88.3732
26	rs1782508	C	G	0.344329	-0.0105308	0.00187164	fat percent	1.83893e-08	0.0050074	24.677
27	rs60572790	T	C	0.317697	0.0180323	0.00192171	fat percent	6.38391e-21	0.0140969	69.477
28	rs113211479	G	A	0.404298	0.0234591	0.00181124	fat percent	2.29044e-38	0.0265084	130.664
29	rs947791	G	A	0.218542	0.0132335	0.00215548	fat percent	8.27984e-10	0.00598164	29.4784
30	rs479018	G	A	0.33346	-0.015368	0.00191985	fat percent	1.19669e-15	0.0104987	51.7413
31	rs112672990	T	C	0.0173943	-0.0384135	0.00680881	fat percent	1.68345e-08	0.0050441	24.8578
32	rs11042030	T	C	0.27439	-0.0133711	0.00199825	fat percent	2.21038e-11	0.00711928	35.0852
33	rs10830566	A	G	0.278177	-0.0123724	0.00198671	fat percent	4.73688e-10	0.00614738	30.2952
34	rs2111281	A	C	0.365537	0.0134618	0.00185031	fat percent	3.4532e-13	0.0084057	41.4255
35	rs3764002	C	T	0.261234	-0.0179906	0.00202525	fat percent	6.49931e-19	0.0124927	61.5701
36	rs76929617	A	G	0.0394119	-0.0374652	0.00458512	fat percent	3.05742e-16	0.010628	52.3787
37	rs7137722	G	T	0.262841	0.0163646	0.00202758	fat percent	6.97242e-16	0.0103776	51.1443
38	rs1187415	G	C	0.33611	-0.0194111	0.00188382	fat percent	6.75094e-25	0.0168154	82.8778
39	rs73221471	A	G	0.383735	0.0100817	0.00182983	fat percent	3.59573e-08	0.00480725	23.6905
40	rs79535757	A	T	0.00802815	-0.058033	0.0100825	fat percent	8.6225e-09	0.00536408	26.4348
41	rs11043764	A	T	0.2734	0.0111552	0.00200682	fat percent	2.71877e-08	0.004944	24.3645
42	rs2108635	A	G	0.336481	0.0108125	0.00189012	fat percent	1.06188e-08	0.00522031	25.7262
43	rs10848835	G	C	0.0971459	-0.0211285	0.0030132	fat percent	2.34968e-12	0.00783086	38.5923
44	rs12367809	C	T	0.368178	0.0190453	0.00185274	fat percent	8.71498e-25	0.0168756	83.1743
45	rs4759318	C	T	0.363101	0.0124159	0.00185405	fat percent	2.1327e-11	0.00712992	35.1377
46	rs11173522	C	A	0.213773	0.0118602	0.00217311	fat percent	4.8232e-08	0.00472841	23.302
47	rs12819035	T	A	0.0750525	-0.0195125	0.00349638	fat percent	2.39453e-08	0.00528613	26.0506
48	rs704061	T	C	0.453587	0.0143229	0.00178903	fat percent	1.1854e-15	0.0101689	50.1159
49	rs1886558	A	G	0.392902	-0.0129744	0.00183926	fat percent	1.7367e-12	0.00803059	39.5767
50	rs9515455	G	A	0.415578	0.0125531	0.00181673	fat percent	4.85603e-12	0.0076544	37.7226
51	rs11619393	T	C	0.144052	0.0159462	0.00253695	fat percent	3.26634e-10	0.00627063	30.9027
52	rs9512696	A	G	0.338584	0.0124682	0.00188297	fat percent	3.55426e-11	0.00696272	34.3136
53	rs1928496	C	T	0.258271	0.0129843	0.0020315	fat percent	1.64283e-10	0.00645934	31.8327
54	rs56399737	C	T	0.44986	-0.0122882	0.00179297	fat percent	7.20421e-12	0.00747407	36.8338
55	rs7982447	T	C	0.206696	0.0163199	0.00220605	fat percent	1.38467e-13	0.00873447	43.0459
56	rs1441264	G	A	0.408565	0.0121501	0.00184909	fat percent	5.00276e-11	0.00713441	35.1598
57	rs9602949	T	A	0.444519	0.010818	0.00180319	fat percent	1.98087e-09	0.00577941	28.4817
58	rs6491427	A	G	0.290181	-0.0150814	0.00196003	fat percent	1.42077e-14	0.00936979	46.1773
59	rs2991519	A	C	0.0538045	0.026157	0.00416832	fat percent	3.49208e-10	0.00696635	34.3315
60	rs3803286	A	G	0.333004	-0.0129279	0.00188773	fat percent	7.46888e-12	0.00742435	36.5888
61	rs9788550	G	C	0.247769	-0.0158713	0.00206916	fat percent	1.71451e-14	0.00938973	46.2755
62	rs17522122	G	T	0.471311	0.0124209	0.00178864	fat percent	3.8027e-12	0.00768854	37.8909
63	rs61985887	C	T	0.082815	0.018312	0.00322861	fat percent	1.41313e-08	0.0050941	25.1042
64	rs72681698	T	C	0.0110341	-0.0508939	0.00851592	fat percent	2.28228e-09	0.00565301	27.8588
65	rs61975147	T	C	0.167263	-0.0153505	0.00238797	fat percent	1.2907e-10	0.00656421	32.3496
66	rs217672	A	C	0.27221	0.0129448	0.00200391	fat percent	1.04861e-10	0.00663943	32.7203
67	rs12890931	T	G	0.363257	0.0111013	0.00186145	fat percent	2.46451e-09	0.00570106	28.0956
68	rs878206	A	G	0.456495	0.0109059	0.00178408	fat percent	9.78376e-10	0.00590191	29.0854
69	rs2370982	C	T	0.215837	0.0192694	0.00220609	fat percent	2.44435e-18	0.0125689	61.9456
70	rs72697297	T	C	0.180111	-0.0146009	0.00233839	fat percent	4.26528e-10	0.00629629	31.0291
71	rs6575340	G	A	0.363031	0.0124277	0.0018552	fat percent	2.10071e-11	0.00714288	35.2016
72	rs8042404	G	A	0.271002	0.0117355	0.00200454	fat percent	4.78561e-09	0.00544167	26.8172
73	rs35697691	C	G	0.0893442	0.0208357	0.00316267	fat percent	4.45762e-11	0.00706426	34.8141
74	rs12901081	C	G	0.456384	0.0112	0.00180217	fat percent	5.1413e-10	0.00622427	30.6742
75	rs10153031	T	G	0.396166	0.01604	0.00182956	fat percent	1.8327e-18	0.0123093	60.6659
76	rs2415212	G	A	0.353951	0.0132537	0.00187018	fat percent	1.37191e-12	0.00803365	39.5918
77	rs9672778	C	T	0.242889	-0.0114521	0.00208224	fat percent	3.80019e-08	0.00482356	23.7709
78	rs34769775	C	T	0.297404	-0.0131089	0.00194551	fat percent	1.60551e-11	0.0071815	35.3919
79	rs2135877	A	G	0.326539	0.019785	0.00190529	fat percent	2.92471e-25	0.0172167	84.8559
80	rs3743398	C	T	0.205406	-0.0143521	0.00221103	fat percent	8.51906e-11	0.00672387	33.1365
81	rs7498044	G	A	0.219278	-0.0131598	0.00217243	fat percent	1.38133e-09	0.00592953	29.2216
82	rs56803094	A	G	0.227547	-0.0134042	0.00212926	fat percent	3.06927e-10	0.00631619	31.1272
83	rs116353685	G	C	0.181086	-0.013449	0.00233015	fat percent	7.84611e-09	0.00536455	26.4371
84	rs75211514	T	C	0.335268	0.0137126	0.00198212	fat percent	4.57585e-12	0.00838124	41.305
85	rs147684209	T	C	0.401988	0.0239448	0.00181647	fat percent	1.11323e-39	0.0275661	135.879
86	rs72791248	C	T	0.149077	-0.0140683	0.00255306	fat percent	3.58084e-08	0.00502128	24.7453
87	rs4889606	A	G	0.375979	-0.0161138	0.00184502	fat percent	2.46535e-18	0.012184	60.0481
88	rs879620	C	T	0.384371	0.0161702	0.00183705	fat percent	1.34083e-18	0.0123746	60.9876
89	rs12926311	G	C	0.355403	-0.0113766	0.00186583	fat percent	1.07848e-09	0.00593013	29.2245
90	rs28375268	G	T	0.352945	-0.0119624	0.00187273	fat percent	1.68421e-10	0.00653604	32.2107
91	rs11642015	C	T	0.4021	0.0399253	0.00181473	fat percent	2.83673e-107	0.0766459	377.989
92	rs9940346	T	C	0.498568	0.0101986	0.00182589	fat percent	2.32962e-08	0.00520053	25.6288
93	rs8049669	A	T	0.430834	-0.0168238	0.00183404	fat percent	4.59683e-20	0.0138812	68.414
94	rs7196397	C	T	0.322949	0.0114844	0.00190591	fat percent	1.68402e-09	0.00576769	28.424
95	rs77733403	T	C	0.174985	-0.0147524	0.00235574	fat percent	3.79289e-10	0.00628374	30.9673
96	rs4790292	C	A	0.154225	-0.0226714	0.00247164	fat percent	4.61685e-20	0.013409	66.0864
97	rs8078135	C	T	0.487546	-0.0104978	0.00178724	fat percent	4.26047e-09	0.00550677	27.138
98	rs2020942	C	T	0.396976	0.011023	0.0018229	fat percent	1.47606e-09	0.00581739	28.6689
99	rs2306593	C	T	0.48818	-0.0128874	0.00178321	fat percent	4.93492e-13	0.00829961	40.9026
100	rs2855818	G	A	0.238146	0.0175733	0.00210663	fat percent	7.31053e-17	0.011206	55.2278
101	rs144216645	T	C	0.25598	-0.0142433	0.00215525	fat percent	3.87832e-11	0.00772755	38.0832
102	rs61006841	T	A	0.173437	0.013756	0.00244307	fat percent	1.79562e-08	0.0054254	26.737
103	rs11079849	C	T	0.328125	-0.0143724	0.00189966	fat percent	3.85559e-14	0.00910786	44.8863
104	rs7774	C	A	0.30832	0.011455	0.0019386	fat percent	3.44393e-09	0.00559664	27.5809
105	rs55931203	C	T	0.187598	0.022111	0.00230429	fat percent	8.34461e-22	0.014902	73.446
106	rs11150745	A	G	0.319122	-0.0126342	0.0019123	fat percent	3.92693e-11	0.00693668	34.1853
107	rs11873650	A	G	0.297063	0.0120256	0.00195604	fat percent	7.84999e-10	0.0060396	29.7641
108	rs9955276	C	T	0.14489	0.0156571	0.00253968	fat percent	7.04879e-10	0.00607454	29.9362
109	rs4800487	A	G	0.46115	-0.016194	0.00179265	fat percent	1.66185e-19	0.0130331	64.2336
110	rs2052607	G	A	0.345117	-0.0144366	0.00187773	fat percent	1.49073e-14	0.00942085	46.4289
111	rs8087074	G	T	0.261632	0.0120773	0.00203485	fat percent	2.93436e-09	0.00563551	27.7725
112	rs538656	G	T	0.234095	0.0241842	0.00210029	fat percent	1.11252e-30	0.020973	103.373
113	rs57636386	T	C	0.0833556	-0.0276368	0.00322933	fat percent	1.14783e-17	0.0116719	57.524
114	rs55714539	A	C	0.343381	0.0183148	0.00188652	fat percent	2.78081e-22	0.015126	74.5499
115	rs113230003	G	A	0.260052	-0.0155426	0.00204358	fat percent	2.83641e-14	0.00929691	45.818
116	rs4806814	G	A	0.156542	-0.0154091	0.00247624	fat percent	4.88418e-10	0.00627016	30.9004
117	rs2003476	T	C	0.406882	-0.0121053	0.00181972	fat percent	2.88573e-11	0.00707279	34.8561
118	rs7247614	T	G	0.289066	0.017442	0.00196465	fat percent	6.81239e-19	0.012504	61.6255
119	rs188955288	C	T	0.188538	-0.0174711	0.00230069	fat percent	3.10532e-14	0.0093398	46.0294
120	rs429358	T	C	0.156047	-0.0186146	0.00245301	fat percent	3.23698e-14	0.00912664	44.9788
121	rs10423928	T	A	0.192974	-0.0220151	0.00224954	fat percent	1.28686e-22	0.0150959	74.4013
122	rs9304665	T	A	0.234572	0.0123896	0.00210454	fat percent	3.93073e-09	0.0055122	27.1648
123	rs17024393	T	C	0.0258056	0.0416421	0.00563457	fat percent	1.46315e-13	0.00871876	42.9685
124	rs12724928	T	C	0.205202	-0.0146565	0.0022019	fat percent	2.80813e-11	0.00700695	34.5316
125	rs67807996	G	A	0.397368	0.0184212	0.001876	fat percent	9.2892e-23	0.0162522	80.1012
126	rs75854315	G	A	0.065706	0.0229317	0.00360266	fat percent	1.95018e-10	0.00645641	31.8183
127	rs3935032	C	T	0.37734	-0.0134149	0.00186593	fat percent	6.5081e-13	0.00845646	41.6757
128	rs539515	A	C	0.207174	0.0274117	0.00219538	fat percent	8.89234e-36	0.024684	121.669
129	rs861581	G	T	0.443419	0.0106468	0.00180626	fat percent	3.76069e-09	0.00559514	27.5735
130	rs815163	T	C	0.438565	-0.00993675	0.00179314	fat percent	2.9983e-08	0.00486242	23.9624
131	rs10801366	C	T	0.367382	-0.0112274	0.00184859	fat percent	1.25157e-09	0.00585933	28.8756
132	rs2678204	T	G	0.34285	0.0144512	0.00187827	fat percent	1.42729e-14	0.00941037	46.3772
133	rs2802774	C	A	0.453245	0.012257	0.00181603	fat percent	1.48521e-11	0.00744602	36.6956
134	rs1377184	A	T	0.248243	0.0113446	0.00206979	fat percent	4.22835e-08	0.00480356	23.6723
135	rs2494196	C	A	0.287405	0.0207903	0.0019672	fat percent	4.17233e-26	0.0177047	87.2616
136	rs4655140	C	T	0.163676	-0.0142463	0.00241638	fat percent	3.73051e-09	0.0055564	27.3826
137	rs12037698	G	A	0.141675	-0.0167788	0.00255421	fat percent	5.06284e-11	0.00684694	33.743
138	rs3766823	G	A	0.171609	0.0146562	0.00236167	fat percent	5.43976e-10	0.00610729	30.0976
139	rs12031634	G	A	0.298668	-0.0122539	0.00195625	fat percent	3.75287e-10	0.00629058	31.001
140	rs7535335	C	G	0.290699	-0.0111527	0.00196585	fat percent	1.40138e-08	0.00512937	25.2781
141	rs12144626	T	C	0.418962	-0.0124794	0.00180946	fat percent	5.32043e-12	0.00758222	37.3669
142	rs6693294	A	G	0.311465	-0.0148547	0.00192284	fat percent	1.11506e-14	0.0094644	46.6436
143	rs12140153	G	T	0.0960135	-0.0234276	0.00309769	fat percent	3.94102e-14	0.00952752	46.9547
144	rs2503185	A	G	0.469248	-0.0114884	0.00179595	fat percent	1.58628e-10	0.0065742	32.3988
145	rs2613497	A	T	0.19394	0.020528	0.00225212	fat percent	7.86943e-20	0.0131752	64.9341
146	rs12039708	C	T	0.189158	0.0175414	0.00227553	fat percent	1.27096e-14	0.00943886	46.5177
147	rs28726372	T	C	0.307792	0.0111622	0.0019294	fat percent	7.23736e-09	0.00530913	26.164
148	rs301806	C	T	0.415936	0.0116115	0.00180596	fat percent	1.27987e-10	0.00655079	32.2834
149	rs2181375	A	G	0.401274	0.0145447	0.00181436	fat percent	1.08858e-15	0.010165	50.0968
150	rs75641275	A	C	0.144171	0.0168081	0.00253585	fat percent	3.39824e-11	0.0069716	34.3574
151	rs11474838	T	G	0.425746	0.0129762	0.00183169	fat percent	1.39772e-12	0.00823341	40.5763
152	rs819168	T	G	0.0611139	0.0211264	0.00371684	fat percent	1.31605e-08	0.00512193	25.2414
153	rs17265513	T	C	0.199454	0.0136336	0.00222636	fat percent	9.14168e-10	0.00593581	29.2525
154	rs4812700	C	T	0.124543	-0.0147558	0.00270549	fat percent	4.92433e-08	0.00474799	23.3985
155	rs79186842	A	G	0.148965	-0.0151066	0.00250971	fat percent	1.75215e-09	0.00578622	28.5153
156	rs6021948	T	A	0.322828	-0.0137525	0.00190639	fat percent	5.43731e-13	0.0082692	40.7527
157	rs62217798	G	T	0.189199	0.0177149	0.00242632	fat percent	2.85341e-13	0.0096281	47.4504
158	rs228085	G	A	0.383307	-0.0100785	0.00183329	fat percent	3.85227e-08	0.00480217	23.6655
159	rs394608	T	C	0.461754	0.013005	0.00178902	fat percent	3.6124e-13	0.00840702	41.432
160	rs4820325	G	A	0.418526	-0.0169031	0.00180519	fat percent	7.70559e-21	0.0139064	68.5383
161	rs10854853	G	T	0.457893	0.010423	0.00178455	fat percent	5.19856e-09	0.00539342	26.5794
162	rs12619178	C	T	0.403079	-0.0141249	0.00181416	fat percent	6.92091e-15	0.00960081	47.3159
163	rs72820274	G	A	0.417488	0.00996807	0.00180964	fat percent	3.62281e-08	0.00483282	23.8166
164	rs58360798	T	C	0.190484	0.0138751	0.00227104	fat percent	9.98938e-10	0.00593726	29.2597
165	rs1446585	A	G	0.226757	-0.0131016	0.00213867	fat percent	9.00873e-10	0.00601943	29.6646
166	rs778094	G	A	0.42283	-0.0103016	0.00180539	fat percent	1.15645e-08	0.00517975	25.5264
167	rs112920878	T	C	0.277911	-0.0113002	0.00198939	fat percent	1.34511e-08	0.00512506	25.2568
168	rs10210468	T	C	0.466472	-0.0101935	0.0018082	fat percent	1.72663e-08	0.00517201	25.4882
169	rs13389219	C	T	0.393225	0.0190098	0.00182184	fat percent	1.72709e-25	0.0172446	84.9936
170	rs3754963	A	T	0.256709	-0.0120198	0.00203939	fat percent	3.77366e-09	0.00551346	27.171
171	rs72917533	T	C	0.18628	-0.0133418	0.00229197	fat percent	5.84595e-09	0.00539635	26.5938
172	rs62178054	T	C	0.371658	-0.012574	0.00185134	fat percent	1.10714e-11	0.00738442	36.392
173	rs7570258	T	C	0.49127	0.0111212	0.00177934	fat percent	4.09973e-10	0.00618217	30.4667
174	rs2043016	C	T	0.376913	0.0114477	0.00184407	fat percent	5.37162e-10	0.0061554	30.3348
175	rs12997625	C	T	0.470021	0.0102907	0.0017884	fat percent	8.70851e-09	0.00527589	26.0002
176	rs7591494	G	A	0.260706	0.0133283	0.00203628	fat percent	5.93299e-11	0.00684775	33.747
177	rs13427822	A	G	0.272211	-0.0112971	0.00202367	fat percent	2.37111e-08	0.00505679	24.9204
178	rs2972156	C	G	0.353718	-0.0156322	0.00186262	fat percent	4.75561e-17	0.0111725	55.0624
179	rs10209821	C	T	0.340578	0.01195	0.00187805	fat percent	1.97873e-10	0.00641425	31.6105
180	rs7580600	G	A	0.314724	0.0151452	0.00192236	fat percent	3.31491e-15	0.00989408	48.7614
181	rs2702123	T	C	0.0849766	-0.0191583	0.00319431	fat percent	2.00214e-09	0.00570789	28.1292
182	rs6752378	C	A	0.488002	0.0239082	0.00178137	fat percent	4.54032e-41	0.0285636	140.798
183	rs10172196	G	A	0.304903	0.0133185	0.00193881	fat percent	6.44635e-12	0.00751879	37.0542
184	rs62106258	T	C	0.0483126	-0.0495312	0.00415077	fat percent	7.96361e-33	0.0225602	111.198
185	rs786420	C	T	0.237544	0.0123006	0.00209984	fat percent	4.68828e-09	0.00548077	27.0099
186	rs113019802	G	A	0.224335	-0.0145149	0.00214191	fat percent	1.23024e-11	0.00733212	36.1342
187	rs4547574	A	T	0.225872	-0.0127391	0.00213173	fat percent	2.28761e-09	0.00567522	27.9682
188	rs4671328	T	G	0.449761	-0.014598	0.00180587	fat percent	6.28626e-16	0.0105475	51.982
189	rs6545714	G	A	0.39931	-0.0147818	0.00182214	fat percent	4.96584e-16	0.010482	51.6593
190	rs13028310	T	C	0.172212	0.0270684	0.00237015	fat percent	3.30165e-30	0.02089	102.964
191	rs58300328	G	A	0.409462	-0.0121882	0.00182203	fat percent	2.24161e-11	0.00718407	35.4046
192	rs4524254	A	G	0.379953	0.0104437	0.00184228	fat percent	1.43718e-08	0.00513917	25.3264
193	rs12330631	C	T	0.367193	-0.0128339	0.0018496	fat percent	3.95603e-12	0.00765443	37.7228
194	rs17036326	A	G	0.121055	0.0288622	0.00272249	fat percent	2.93559e-26	0.0177269	87.3711
195	rs7613261	A	T	0.204687	0.015284	0.00220966	fat percent	4.6163e-12	0.00760558	37.482
196	rs2291127	C	T	0.156951	-0.0142829	0.00244592	fat percent	5.23641e-09	0.00539858	26.6048
197	rs2042864	T	C	0.404343	0.0123404	0.00182166	fat percent	1.25044e-11	0.00733558	36.1513
198	rs4407374	T	A	0.399457	0.012172	0.00193553	fat percent	3.20101e-10	0.00710834	35.0313
199	rs9861440	A	G	0.27373	-0.011484	0.00200009	fat percent	9.37077e-09	0.00524369	25.8415
200	rs4894808	G	C	0.399101	-0.0104468	0.00185596	fat percent	1.81483e-08	0.00523457	25.7965
201	rs529200	A	G	0.474135	0.0104002	0.00178324	fat percent	5.47036e-09	0.00539374	26.581
202	rs2606228	A	C	0.357139	-0.0107775	0.00188786	fat percent	1.13745e-08	0.0053336	26.2846
203	rs2410804	G	A	0.199321	-0.0129438	0.00222632	fat percent	6.10014e-09	0.00534768	26.354
204	rs13062093	T	G	0.365445	0.0123914	0.00184704	fat percent	1.96247e-11	0.00712135	35.0954
205	rs33518	T	C	0.404128	-0.0105633	0.00182291	fat percent	6.84248e-09	0.00537404	26.4839
206	rs9843653	T	C	0.485584	0.0177995	0.00178175	fat percent	1.68756e-23	0.0158279	78.0101
207	rs76824303	A	C	0.099028	-0.0193136	0.00305784	fat percent	2.6826e-10	0.00665619	32.8029
208	rs1491592	C	T	0.4509	0.0117587	0.00179463	fat percent	5.67113e-11	0.00684668	33.7417
209	rs7630228	T	C	0.4354	-0.0103541	0.00180513	fat percent	9.69785e-09	0.00527089	25.9755
210	rs36174203	T	C	0.330353	0.0112385	0.001893	fat percent	2.9051e-09	0.00558819	27.5393
211	rs3911063	T	C	0.323524	-0.0146135	0.00190726	fat percent	1.83004e-14	0.00934754	46.0676
212	rs1454687	C	G	0.484382	-0.0147318	0.00178025	fat percent	1.28316e-16	0.0108407	53.4272
213	rs1229984	T	C	0.0222966	0.0366593	0.00602838	fat percent	1.19346e-09	0.00585928	28.8753
214	rs13107325	C	T	0.0747544	0.0340948	0.0033886	fat percent	8.1645e-24	0.0160805	79.2551
215	rs4864201	T	C	0.345995	-0.0105775	0.00186928	fat percent	1.52616e-08	0.00506346	24.9532
216	rs1283032	T	C	0.412013	-0.0124549	0.00183149	fat percent	1.04315e-11	0.00751604	37.0407
217	rs57800857	A	C	0.365198	-0.0137531	0.00185941	fat percent	1.39836e-13	0.00876997	43.2209
218	rs750090	T	C	0.356543	-0.0105458	0.00187826	fat percent	1.96944e-08	0.00510294	25.1478
219	rs66679256	C	T	0.4447	0.0148425	0.00179661	fat percent	1.43983e-16	0.0108803	53.6221
220	rs56203712	A	G	0.235951	-0.0141717	0.00214126	fat percent	3.63125e-11	0.00724131	35.6867
221	rs73213484	A	T	0.139544	-0.0141928	0.00257252	fat percent	3.44678e-08	0.00483733	23.8388
222	rs9686032	C	T	0.344866	-0.0107447	0.00196707	fat percent	4.70041e-08	0.00521674	25.7086
223	rs10938397	A	G	0.434309	0.0202711	0.00179914	fat percent	1.90738e-29	0.0201912	99.5194
224	rs4450871	A	G	0.44142	0.010787	0.00179072	fat percent	1.70333e-09	0.00573811	28.2782
225	rs11943456	T	C	0.462058	0.011978	0.00178698	fat percent	2.04283e-11	0.00713232	35.1495
226	rs58083390	C	T	0.071179	0.0224681	0.00354025	fat percent	2.20308e-10	0.00667493	32.8952
227	rs60661769	T	A	0.356232	0.0128539	0.00186519	fat percent	5.5219e-12	0.00757813	37.3467
228	rs13109830	A	G	0.458043	-0.00996265	0.00178693	fat percent	2.4712e-08	0.00492777	24.2845
229	rs987469	C	G	0.460851	-0.0132044	0.00178982	fat percent	1.61287e-13	0.00866436	42.7004
230	rs4690324	G	A	0.178703	-0.0147393	0.00233411	fat percent	2.70614e-10	0.00637699	31.4269
231	rs34656389	A	G	0.369281	0.0113482	0.00184491	fat percent	7.69542e-10	0.00599897	29.5638
232	rs254027	T	A	0.43523	0.0113375	0.00180058	fat percent	3.0428e-10	0.0063191	31.1415
233	rs40067	G	A	0.170007	-0.0147239	0.00237629	fat percent	5.78531e-10	0.00611811	30.1509
234	rs6860245	G	C	0.248433	-0.0115583	0.00206557	fat percent	2.1974e-08	0.00498879	24.5852
235	rs13174863	A	G	0.148249	0.015356	0.00252123	fat percent	1.12434e-09	0.00595512	29.3477
236	rs7719067	A	G	0.426107	-0.0108162	0.00179783	fat percent	1.78501e-09	0.00572175	28.1975
237	rs2914231	G	C	0.234506	-0.0166823	0.00211614	fat percent	3.18685e-15	0.00999166	49.2423
238	rs245775	A	G	0.271301	0.0147645	0.0020038	fat percent	1.72882e-13	0.0086192	42.4778
239	rs10057588	G	A	0.325187	0.0114633	0.00190056	fat percent	1.62406e-09	0.00576721	28.4216
240	rs6861649	T	C	0.39368	0.0132421	0.00182885	fat percent	4.46472e-13	0.00837122	41.2556
241	rs7736449	G	A	0.108246	-0.0158229	0.00288681	fat percent	4.22685e-08	0.00483347	23.8198
242	rs1503526	T	C	0.478737	0.0120898	0.0017825	fat percent	1.18117e-11	0.00729495	35.951
243	rs2112347	T	G	0.359148	-0.0176892	0.00185939	fat percent	1.84455e-21	0.0144038	70.9901
244	rs252749	G	A	0.246708	-0.0118095	0.00206134	fat percent	1.01e-08	0.0051837	25.5458
245	rs7442885	C	G	0.210228	-0.0155237	0.00219089	fat percent	1.38475e-12	0.00800226	39.4371
246	rs34483452	C	A	0.135086	0.0236229	0.00262496	fat percent	2.27085e-19	0.0130401	64.2679
247	rs6875585	A	C	0.330028	0.0117208	0.0018987	fat percent	6.69783e-10	0.00607508	29.9389
248	rs6927268	T	G	0.20467	-0.014636	0.00220668	fat percent	3.29851e-11	0.00697391	34.3688
249	rs4945884	T	C	0.290751	0.0122846	0.00196506	fat percent	4.06493e-10	0.00622403	30.673
250	rs111743285	C	T	0.222569	0.0142871	0.00214471	fat percent	2.70948e-11	0.0070639	34.8123
251	rs228443	C	T	0.361133	0.0103754	0.00185757	fat percent	2.3307e-08	0.00496726	24.4792
252	rs72995085	T	C	0.17704	-0.0146305	0.00233989	fat percent	4.0356e-10	0.00623733	30.7385
253	rs1042317	T	C	0.324046	-0.0129155	0.00191737	fat percent	1.6275e-11	0.00730762	36.0135
254	rs62396185	G	C	0.257158	-0.0240487	0.00203936	fat percent	4.27811e-32	0.0220958	108.909
255	rs28366156	T	C	0.131296	-0.0193738	0.00263586	fat percent	1.98078e-13	0.00856215	42.1966
256	rs2281819	T	A	0.229614	-0.0138893	0.00211936	fat percent	5.61907e-11	0.00682492	33.6345
257	rs3736896	T	C	0.204183	0.0248325	0.00220765	fat percent	2.35868e-29	0.0200403	98.7753
258	rs34045288	C	T	0.336197	0.0142505	0.00188524	fat percent	4.06228e-14	0.00906407	44.6704
259	rs72891717	T	A	0.168991	0.0227793	0.002381	fat percent	1.09931e-21	0.014574	71.8292
260	rs1266921	T	C	0.347155	0.0103334	0.00187389	fat percent	3.4995e-08	0.00484005	23.8522
261	rs208477	C	T	0.187192	0.013445	0.00228182	fat percent	3.81027e-09	0.00550081	27.1087
262	rs10499014	C	G	0.268678	-0.0130695	0.00202221	fat percent	1.02662e-10	0.00671257	33.0807
263	rs9320823	T	C	0.398866	0.0177118	0.00182099	fat percent	2.32528e-22	0.0150437	74.1441
264	rs2396625	T	A	0.421099	-0.0113979	0.00181269	fat percent	3.21919e-10	0.00633386	31.2143
265	rs972283	A	G	0.490844	-0.0148722	0.00177958	fat percent	6.42568e-17	0.0110554	54.4854
266	rs6977416	G	A	0.331527	-0.0119327	0.00190737	fat percent	3.9472e-10	0.00631117	31.1025
267	rs4721089	C	T	0.214732	0.0142654	0.00217276	fat percent	5.18355e-11	0.00686298	33.822
268	rs10259620	A	G	0.213048	-0.0147057	0.00223174	fat percent	4.41778e-11	0.00725149	35.7368
269	rs215632	A	G	0.371303	-0.0124836	0.00184987	fat percent	1.49519e-11	0.00727578	35.8566
270	rs4549685	C	T	0.330318	-0.0132259	0.00189367	fat percent	2.86344e-12	0.00773894	38.1393
271	rs6948959	G	A	0.257352	-0.0119518	0.00204909	fat percent	5.4526e-09	0.00546018	26.9084
272	rs4718964	G	T	0.412664	0.01194	0.00181281	fat percent	4.50438e-11	0.0069107	34.0572
273	rs236660	T	C	0.428921	0.0155597	0.00186927	fat percent	8.50834e-17	0.0118606	58.4541
274	rs6973656	A	G	0.396156	0.011345	0.00181817	fat percent	4.38157e-10	0.00615786	30.3469
275	rs17704028	C	T	0.147632	-0.0138419	0.00251304	fat percent	3.62871e-08	0.00482202	23.7633
276	rs10278040	G	A	0.0602088	-0.0219654	0.00374558	fat percent	4.5089e-09	0.00546009	26.908
277	rs4876611	A	G	0.283552	0.0182848	0.00197611	fat percent	2.18429e-20	0.013584	66.949
278	rs28723563	T	C	0.404388	0.0104506	0.00189539	fat percent	3.5138e-08	0.00526107	25.9271
279	rs2954032	A	G	0.304778	0.0113756	0.00193325	fat percent	4.00021e-09	0.00548385	27.0251
280	rs11782074	G	T	0.385393	0.0117596	0.00185784	fat percent	2.45612e-10	0.00655113	32.2851
281	rs13275517	T	C	0.457066	0.00984652	0.00179827	fat percent	4.36151e-08	0.00481195	23.7137
282	rs11786089	A	G	0.457112	0.0104489	0.00179022	fat percent	5.32586e-09	0.00541881	26.7045
283	rs59104534	C	T	0.300579	0.0107647	0.00194942	fat percent	3.3516e-08	0.00487227	24.011
284	rs10954772	T	C	0.313933	-0.0144417	0.00192975	fat percent	7.22503e-14	0.00898401	44.2758
285	rs11782341	A	G	0.188256	0.0134589	0.00229307	fat percent	4.37427e-09	0.00553627	27.2834
286	rs2978551	C	T	0.322909	0.0106646	0.00190489	fat percent	2.16166e-08	0.00497332	24.509
287	rs7845090	G	A	0.289736	-0.0172477	0.00197234	fat percent	2.2343e-18	0.0122438	60.3428
288	rs200119412	T	C	0.440992	0.0142492	0.00180369	fat percent	2.78843e-15	0.0100106	49.3356
289	rs1486921	C	T	0.296132	-0.0107501	0.001951	fat percent	3.5874e-08	0.00481761	23.7416
290	rs7463186	A	G	0.484193	0.00991901	0.00178115	fat percent	2.56382e-08	0.00491442	24.2187
291	rs3923501	C	T	0.472958	0.00979422	0.00178054	fat percent	3.78282e-08	0.00478231	23.5676
292	rs2176692	G	A	0.244052	-0.0123511	0.00208197	fat percent	2.9852e-09	0.0056288	27.7394
293	rs7030732	C	A	0.391627	-0.0113285	0.00182226	fat percent	5.07619e-10	0.00611529	30.1371
294	rs7027304	C	T	0.346871	0.0120746	0.00187853	fat percent	1.29561e-10	0.00660606	32.5558
295	rs10756713	A	G	0.443199	-0.0202457	0.00180088	fat percent	2.53241e-29	0.0202299	99.7102
296	rs1927626	C	T	0.0633902	0.0230382	0.00366007	fat percent	3.08452e-10	0.00630243	31.0594
297	rs10756798	C	T	0.353606	-0.0154093	0.00186289	fat percent	1.32043e-16	0.0108546	53.4955
298	rs17770336	C	T	0.324799	0.01518	0.00189807	fat percent	1.2687e-15	0.010107	49.8107
299	rs10797115	C	T	0.458542	0.0132819	0.00179099	fat percent	1.20752e-13	0.0087598	43.1708
300	rs2398861	A	G	0.257089	0.0113609	0.00204616	fat percent	2.81931e-08	0.00493033	24.2971
Total									R2=0.025	42.8512

## Sheet: Table 4 VAT
	SNP	CHR	effect_allele	other_allele	eaf	beta	se	p	R2(%)	F
1	rs10057588	5	G	A	0.380391	-0.0145318	0.00264309	3.84e-08	0.00995445	32.3638
2	rs10182458	2	G	A	0.471053	0.0261409	0.00248112	5.9e-26	0.0340527	110.685
3	rs10187101	2	T	C	0.364543	-0.0172208	0.00258476	2.69e-11	0.0137396	44.6682
4	rs10423928	19	A	T	0.196562	-0.0327757	0.00312601	1.01e-25	0.0339301	110.287
5	rs10510025	10	T	C	0.273358	0.0163985	0.00288773	1.36e-08	0.010683	34.7321
6	rs10740991	10	G	C	0.289274	0.025669	0.00275835	1.33e-20	0.0270932	88.0701
7	rs10756714	9	G	A	0.434176	-0.0196814	0.00249851	3.35e-15	0.0190321	61.8714
8	rs10773302	12	G	T	0.275042	-0.0172152	0.00279835	7.66e-10	0.0118185	38.4235
9	rs10789334	1	A	G	0.204583	-0.0184691	0.00295742	4.24e-10	0.0111016	36.0931
10	rs10896012	11	C	T	0.17936	0.0224036	0.00300793	9.46e-14	0.0147756	48.036
11	rs10938398	4	A	G	0.41336	0.0283593	0.00250443	1e-29	0.0390051	126.776
12	rs11030112	11	A	G	0.292004	0.0313289	0.00264772	2.65e-32	0.0405826	131.901
13	rs11039324	11	A	G	0.38014	0.0242702	0.0025225	6.49e-22	0.0277595	90.2354
14	rs11126734	2	A	C	0.40727	-0.0153609	0.00249955	7.97e-10	0.0113921	37.0374
15	rs111363146	7	C	T	0.109039	0.0198206	0.00359869	3.64e-08	0.00763315	24.8174
16	rs11150745	17	G	A	0.302606	-0.0194267	0.00266495	3.11e-13	0.0159288	51.7843
17	rs111549518	18	T	C	0.018659	-0.100757	0.00915998	3.83e-28	0.0371785	120.841
18	rs11161044	14	G	C	0.243857	-0.01731	0.00316497	4.52e-08	0.01105	35.9251
19	rs11173521	12	T	G	0.444319	0.0141272	0.00251436	1.93e-08	0.0098551	32.0408
20	rs113866544	17	C	T	0.086098	0.0366275	0.00493862	1.2e-13	0.0211124	68.6328
21	rs114067739	1	A	C	0.044157	-0.0365852	0.00572509	1.66e-10	0.0112987	36.7337
22	rs116394958	13	T	C	0.247593	0.0173657	0.0027866	4.61e-10	0.0112358	36.5293
23	rs11679338	2	C	T	0.334274	-0.0172476	0.00261447	4.2e-11	0.01324	43.0443
24	rs117176448	8	G	C	0.085404	0.0247857	0.00420212	3.67e-09	0.00959712	31.2021
25	rs11776713	8	C	T	0.445671	-0.0151073	0.00247517	1.04e-09	0.0112768	36.6625
26	rs11880870	19	G	A	0.501665	-0.0184892	0.00247551	8.09e-14	0.0170924	55.5665
27	rs11896591	2	G	A	0.450284	0.0137005	0.00248788	3.65e-08	0.00929235	30.2113
28	rs11917587	3	A	G	0.4222	0.0144102	0.00250628	8.94e-09	0.0101313	32.9387
29	rs12001634	9	A	T	0.354279	-0.0161262	0.00262333	7.88e-10	0.0118983	38.6829
30	rs12101386	15	T	G	0.19994	-0.0164091	0.00300975	4.98e-08	0.00861437	28.0073
31	rs12103006	16	A	G	0.473174	-0.0166291	0.00250629	3.25e-11	0.0137866	44.821
32	rs12200046	6	T	C	0.112575	0.0217686	0.00374051	5.9e-09	0.00946812	30.7828
33	rs1225060	3	A	G	0.242581	0.0231597	0.00277925	7.88e-17	0.0197101	64.0751
34	rs1229984	4	T	C	0.120609	-0.0498192	0.00838642	2.84e-09	0.0526485	171.097
35	rs12335914	9	C	G	0.463835	0.0160196	0.00248858	1.22e-10	0.0127642	41.4978
36	rs12435171	14	G	A	0.369732	0.01625	0.00273917	2.98e-09	0.0123069	40.0109
37	rs12459368	19	G	A	0.285063	-0.0198531	0.00279158	1.15e-12	0.0160656	52.229
38	rs12477088	2	C	T	0.415454	-0.0203478	0.00251645	6.17e-16	0.0201097	65.3736
39	rs12632423	3	A	G	0.118921	-0.022742	0.00406112	2.14e-08	0.0108383	35.237
40	rs12739999	1	A	G	0.214695	0.0216766	0.00330548	5.46e-11	0.0158444	51.5099
41	rs12756665	1	T	C	0.430436	-0.0153591	0.00248545	6.43e-10	0.0115667	37.605
42	rs13017207	2	A	G	0.375267	-0.0196434	0.00253456	9.17e-15	0.0180924	58.817
43	rs13062093	3	G	T	0.363504	0.0197492	0.00256919	1.51e-14	0.0180483	58.6736
44	rs13075615	3	T	C	0.124812	-0.021721	0.00347255	3.97e-10	0.0103074	33.5111
45	rs13097150	3	T	C	0.368423	0.0153514	0.00256065	2.03e-09	0.0109673	35.6565
46	rs13135092	4	G	A	0.064165	0.0325622	0.00453927	7.31e-13	0.0127337	41.3986
47	rs13192865	6	A	G	0.254574	-0.0181732	0.00280148	8.76e-11	0.0125347	40.7514
48	rs13263674	8	G	A	0.245929	0.0170555	0.00273749	4.65e-10	0.010789	35.0768
49	rs13337177	16	T	G	0.163896	-0.0228238	0.00324515	2.02e-12	0.0142769	46.4148
50	rs13393304	2	A	G	0.194059	-0.0444705	0.00327738	6.12e-42	0.0618602	201.015
51	rs1446585	2	G	A	0.390517	-0.0168937	0.00296443	1.21e-08	0.0135857	44.1682
52	rs145350287	12	A	T	0.028685	-0.0423632	0.00631125	1.92e-11	0.0100005	32.5135
53	rs1454687	3	C	G	0.484931	0.0230071	0.00247552	1.49e-20	0.0264423	85.9548
54	rs1474518	8	C	T	0.242951	-0.0181173	0.00293399	6.62e-10	0.0120743	39.2549
55	rs148168215	9	T	A	0.020089	-0.0532399	0.00941044	1.54e-08	0.0111596	36.2816
56	rs1559677	15	G	A	0.412069	0.0148513	0.00252783	4.22e-09	0.0106871	34.7454
57	rs1591726	1	T	C	0.364542	0.0223295	0.00265477	4.06e-17	0.0231005	75.0942
58	rs1652376	18	T	G	0.48144	-0.0208768	0.00248293	4.17e-17	0.0217619	70.7438
59	rs17239176	10	C	T	0.21707	-0.0166207	0.00299446	2.85e-08	0.00938967	30.5277
60	rs1724557	4	C	A	0.477648	0.0155766	0.00252496	6.87e-10	0.0121072	39.362
61	rs17589357	15	C	T	0.121408	-0.0199144	0.00348165	1.07e-08	0.00846052	27.5071
62	rs1762509	1	A	G	0.340878	0.0156997	0.00262434	2.2e-09	0.0110759	36.0093
63	rs17682873	17	T	C	0.125082	0.019578	0.00353574	3.07e-08	0.00838938	27.2759
64	rs17770336	9	T	C	0.292264	0.0247234	0.00264092	7.85e-21	0.0252867	82.1992
65	rs1834144	18	A	C	0.367688	-0.0181176	0.00256778	1.72e-12	0.015263	49.6202
66	rs1928496	13	C	T	0.268613	-0.0210599	0.00282664	9.3e-14	0.0174267	56.6533
67	rs2002023	10	T	C	0.441234	0.0149488	0.00252496	3.21e-09	0.011019	35.8243
68	rs2020942	17	T	C	0.362845	0.0151581	0.00253637	2.28e-09	0.0106239	34.5402
69	rs2102278	4	G	A	0.345592	0.015695	0.00265689	3.48e-09	0.011142	36.2244
70	rs215628	7	C	T	0.437869	0.0157551	0.00255008	6.48e-10	0.0122195	39.7271
71	rs2172131	10	T	C	0.42196	0.0168707	0.00251151	1.85e-11	0.0138843	45.1387
72	rs217669	14	C	T	0.287792	0.0174862	0.0027831	3.32e-10	0.0125345	40.7508
73	rs2199028	12	G	A	0.485686	0.0162738	0.00248329	5.63e-11	0.0132311	43.0152
74	rs2253310	6	C	G	0.425534	-0.0209342	0.00256321	3.16e-16	0.021426	69.652
75	rs2285640	17	G	A	0.474029	0.019966	0.00247694	7.58e-16	0.0198782	64.6214
76	rs2304608	5	A	C	0.189891	0.0298595	0.00340771	1.91e-18	0.0274311	89.1681
77	rs2307111	5	C	T	0.442845	-0.0260136	0.00253564	1.08e-24	0.0333932	108.542
78	rs2448916	8	A	C	0.447713	-0.0140483	0.00254977	3.6e-08	0.00975981	31.731
79	rs245775	5	A	G	0.271457	-0.0195896	0.00278906	2.16e-12	0.0151788	49.3464
80	rs2472297	15	T	C	0.209522	0.0165657	0.00279474	3.08e-09	0.00909008	29.5538
81	rs247975	3	T	C	0.448238	-0.0143864	0.00248895	7.46e-09	0.0102375	33.2841
82	rs2481665	1	C	T	0.377011	-0.0178418	0.00249035	7.82e-13	0.0149534	48.6139
83	rs2499468	6	C	A	0.365027	-0.0156286	0.00260487	1.98e-09	0.0113227	36.8116
84	rs2537621	7	C	G	0.351445	0.0146246	0.00257163	1.29e-08	0.00975	31.6991
85	rs254024	5	T	G	0.442074	0.015587	0.00249523	4.19e-10	0.0119846	38.9634
86	rs264932	2	A	G	0.367585	0.0139456	0.00253316	3.69e-08	0.00904198	29.3974
87	rs2667761	15	C	T	0.414267	-0.0159182	0.00258408	7.27e-10	0.0122969	39.9785
88	rs2678204	1	G	T	0.310216	0.0230585	0.00261484	1.16e-18	0.0227547	73.9702
89	rs2744973	6	T	C	0.324838	0.0214084	0.00269605	2.01e-15	0.0201036	65.354
90	rs2799465	9	C	T	0.174616	0.0213075	0.00366341	6.02e-09	0.0130868	42.5464
91	rs2804477	10	A	G	0.149614	0.0210715	0.00361382	5.52e-09	0.0112982	36.7321
92	rs28434748	18	G	A	0.245746	0.0181834	0.00316527	9.21e-09	0.012257	39.8487
93	rs2926614	8	T	C	0.225321	-0.0224053	0.0032324	4.16e-12	0.0175249	56.9724
94	rs2926864	5	A	G	0.327041	0.0174812	0.00262361	2.68e-11	0.0134513	43.7313
95	rs2962082	16	A	G	0.478999	-0.0153547	0.00248756	6.72e-10	0.0117675	38.2576
96	rs329124	5	G	A	0.425407	-0.0137819	0.00251439	4.22e-08	0.00928562	30.1895
97	rs34811474	4	A	G	0.187991	-0.0190888	0.00292701	6.96e-11	0.0111246	36.1677
98	rs35060985	11	A	G	0.300044	0.0233542	0.00267486	2.52e-18	0.0229095	74.4735
99	rs35697587	14	G	A	0.520681	0.0166896	0.00247727	1.62e-11	0.0139033	45.2004
100	rs362307	4	T	C	0.071326	0.0286955	0.00478704	2.04e-09	0.0109086	35.4656
101	rs3759094	12	T	C	0.340235	-0.0152126	0.00262753	7.05e-09	0.0103897	33.7788
102	rs3763253	6	G	A	0.229742	-0.0178785	0.00294146	1.22e-09	0.0113128	36.7794
103	rs3774063	3	T	C	0.095005	0.0238169	0.00410638	6.63e-09	0.00975422	31.7129
104	rs3784692	15	C	T	0.445195	-0.0243854	0.00253098	5.7e-22	0.0293752	95.4856
105	rs3787075	20	G	C	0.331105	0.0177581	0.0026219	1.26e-11	0.0139685	45.4122
106	rs3791687	2	T	A	0.257789	0.0191278	0.00297285	1.24e-10	0.0140007	45.5171
107	rs3803253	13	A	G	0.272804	-0.0162878	0.00272895	2.39e-09	0.0105259	34.2214
108	rs3826408	17	T	C	0.454722	0.0143359	0.00248473	7.95e-09	0.0101917	33.1349
109	rs3843540	7	C	T	0.199265	-0.0255881	0.003487	2.17e-13	0.0208942	67.9235
110	rs3943933	5	A	T	0.512772	0.0165879	0.00247831	2.18e-11	0.013749	44.6988
111	rs40067	5	A	G	0.205156	-0.0244571	0.00331417	1.59e-13	0.0195077	63.4171
112	rs4073582	11	A	G	0.307531	-0.0175064	0.00258197	1.2e-11	0.0130531	42.4367
113	rs4148866	12	T	C	0.419861	0.0152784	0.00251724	1.28e-09	0.0113716	36.9708
114	rs4239060	17	A	G	0.162638	-0.0255908	0.00318291	8.98e-16	0.0178374	57.9883
115	rs429358	19	C	T	0.13247	-0.0304454	0.00341229	4.57e-19	0.0213047	69.2578
116	rs4399192	1	G	T	0.267542	0.0177834	0.00295689	1.81e-09	0.0123946	40.2963
117	rs4402589	16	T	G	0.495564	-0.0262727	0.00249461	6.17e-26	0.03451	112.171
118	rs4419475	4	T	A	0.442519	0.0138691	0.00251974	3.71e-08	0.00949049	30.8555
119	rs4482463	2	C	A	0.129304	0.0361795	0.00471512	1.68e-14	0.0294737	95.8058
120	rs4500930	2	T	C	0.346885	0.0170804	0.00260766	5.75e-11	0.0132191	42.9762
121	rs4558773	3	A	G	0.32635	0.0172287	0.00257558	2.24e-11	0.0130513	42.431
122	rs4562625	1	C	G	0.384511	0.0149873	0.00254264	3.76e-09	0.0106318	34.5657
123	rs4807179	19	G	A	0.421815	-0.0146089	0.00257772	1.45e-08	0.0104101	33.8451
124	rs4808762	19	C	T	0.260474	0.0288932	0.00273002	3.55e-26	0.0321617	104.541
125	rs4809221	20	G	A	0.331672	-0.0146069	0.00263989	3.15e-08	0.009459	30.7531
126	rs4842920	15	T	G	0.251343	-0.0154067	0.00276012	2.38e-08	0.00893309	29.0434
127	rs4872376	8	C	T	0.497664	-0.0137993	0.00248108	2.67e-08	0.00952076	30.9539
128	rs4929923	11	T	C	0.402797	-0.0179758	0.00258822	3.78e-12	0.0155458	50.5394
129	rs496072	4	T	C	0.46038	0.0139204	0.00252074	3.35e-08	0.00962804	31.3026
130	rs538656	18	T	G	0.259443	0.0453449	0.00291751	1.79e-54	0.0790108	256.701
131	rs539515	1	C	A	0.188742	0.0379889	0.00305178	1.43e-35	0.0441947	143.636
132	rs55726687	12	A	G	0.190837	0.0226732	0.00303593	8.12e-14	0.0158766	51.6146
133	rs55742087	3	T	C	0.172804	-0.0233181	0.0032077	3.61e-13	0.0155445	50.5354
134	rs55769038	11	G	A	0.459049	-0.0158555	0.00252467	3.38e-10	0.0124855	40.5916
135	rs56094641	16	G	A	0.379958	0.0646932	0.00252176	3.82e-145	0.197199	639.929
136	rs56356382	19	C	T	0.16298	-0.0216755	0.003156	6.51e-12	0.0128186	41.6744
137	rs57241669	4	G	A	0.107284	-0.0257461	0.00468624	3.93e-08	0.0126971	41.2793
138	rs577525	10	T	C	0.483076	-0.0176683	0.00249817	1.52e-12	0.0155905	50.6847
139	rs58120873	2	A	G	0.079234	-0.0248189	0.00446251	2.67e-08	0.00898788	29.2215
140	rs59066241	12	G	T	0.15261	0.021192	0.003872	4.42e-08	0.0116156	37.7637
141	rs60377014	3	T	C	0.130233	-0.0203353	0.00346799	4.53e-09	0.0093682	30.4579
142	rs6096886	20	G	A	0.176284	-0.0283902	0.00315608	2.35e-19	0.0234077	76.0925
143	rs61537964	1	G	C	0.108502	-0.0230845	0.00400338	8.11e-09	0.0103093	33.5173
144	rs61813293	1	T	G	0.127048	0.023662	0.00352576	1.93e-11	0.0124192	40.376
145	rs61903695	11	G	A	0.22856	0.0168312	0.00283862	3.04e-09	0.00998997	32.4793
146	rs61910767	11	T	C	0.135614	-0.022872	0.00333471	6.95e-12	0.0122645	39.8732
147	rs62024481	15	T	C	0.189237	-0.0176944	0.00309919	1.13e-08	0.00960728	31.2352
148	rs62084234	17	G	A	0.222325	0.0254674	0.0031253	3.68e-16	0.0224278	72.9078
149	rs62104473	19	T	C	0.295537	0.0192451	0.00264591	3.5e-13	0.015422	50.1369
150	rs62183012	2	C	T	0.255652	-0.0162341	0.00273608	2.97e-09	0.0100303	32.6103
151	rs62190394	2	T	C	0.315695	0.0219354	0.0026682	2.02e-16	0.0207893	67.5824
152	rs62261725	3	G	A	0.3265	-0.021448	0.00264806	5.52e-16	0.0202313	65.7688
153	rs62262093	3	T	C	0.565477	-0.0299257	0.00247726	1.34e-33	0.0440096	143.035
154	rs62413414	6	T	C	0.140291	0.0197668	0.00343605	8.78e-09	0.00942506	30.6428
155	rs62473743	7	A	G	0.288515	0.019795	0.00341568	6.82e-09	0.016087	52.2987
156	rs62477685	7	T	A	0.415543	-0.0194958	0.00250877	7.78e-15	0.0184621	60.0185
157	rs6433243	2	T	C	0.360878	0.0161832	0.00259607	4.56e-10	0.012081	39.2766
158	rs6536575	4	T	C	0.502126	-0.0140749	0.00248507	1.48e-08	0.00990498	32.203
159	rs653958	1	G	A	0.362867	0.0186842	0.0025657	3.28e-13	0.016142	52.4775
160	rs66679256	4	T	C	0.452491	0.0184989	0.00249737	1.29e-13	0.016956	55.1232
161	rs669696	16	A	C	0.389439	-0.0242398	0.00251789	6.15e-22	0.0279419	90.828
162	rs6739755	2	A	G	0.383811	0.0227141	0.00254124	3.95e-19	0.0244036	79.3292
163	rs67463976	7	C	G	0.443085	0.0162572	0.0025084	9.11e-11	0.0130436	42.4058
164	rs684214	17	T	C	0.277364	0.0179157	0.00275873	8.35e-11	0.0128667	41.8307
165	rs7021721	9	C	G	0.288622	-0.0154367	0.00273887	1.74e-08	0.00978515	31.8134
166	rs7035637	9	A	G	0.297329	0.0186694	0.00281978	3.57e-11	0.014564	47.348
167	rs704061	12	C	T	0.460209	0.0164519	0.00249031	3.94e-11	0.0134476	43.719
168	rs7132908	12	A	G	0.376038	0.0255313	0.00254689	1.19e-23	0.030589	99.4301
169	rs7156625	14	A	G	0.206673	0.0268651	0.00298041	1.99e-19	0.023667	76.9352
170	rs7165759	15	A	G	0.282819	-0.0174963	0.00270676	1.02e-10	0.0124183	40.3732
171	rs71658797	1	A	T	0.091867	0.0347011	0.00378479	4.79e-20	0.0200922	65.3167
172	rs719802	11	T	C	0.404619	0.0173788	0.00254021	7.84e-12	0.0145516	47.3079
173	rs72663503	1	T	C	0.210644	0.020887	0.00295812	1.65e-12	0.0145078	47.1655
174	rs72892910	6	T	G	0.189463	0.0361555	0.00330421	7.24e-28	0.0401491	130.493
175	rs72995085	6	C	T	0.172071	-0.0214788	0.00324802	3.77e-11	0.0131447	42.7346
176	rs73033486	7	A	G	0.125199	0.0206648	0.00372779	2.97e-08	0.00935408	30.412
177	rs7308188	12	C	T	0.28566	-0.0187009	0.00285449	5.7e-11	0.0142729	46.4018
178	rs73213484	4	T	A	0.167849	-0.0210925	0.00358778	4.13e-09	0.0124282	40.4054
179	rs7324067	13	T	C	0.261485	-0.0165328	0.00290366	1.24e-08	0.0105567	34.3217
180	rs74934567	3	G	A	0.145433	-0.0219816	0.00341064	1.16e-10	0.0120105	39.0474
181	rs7498665	16	G	A	0.349174	0.0269138	0.0025282	1.83e-26	0.032922	107.011
182	rs754635	3	C	G	0.15811	-0.0230164	0.00389007	3.28e-09	0.0141033	45.8506
183	rs7550711	1	T	C	0.02765	0.0615326	0.00786654	5.2e-15	0.0203591	66.1843
184	rs7586854	2	T	C	0.52349	-0.0144898	0.00248609	5.6e-09	0.0104745	34.0543
185	rs76040172	21	A	G	0.056377	-0.0450907	0.00550526	2.6e-16	0.0216324	70.3227
186	rs76111507	2	T	C	0.028662	-0.0753794	0.00656793	1.72e-30	0.0316382	102.84
187	rs76327888	14	T	G	0.181217	0.0229496	0.00328681	2.9e-12	0.0156296	50.812
188	rs7649970	3	T	C	0.125092	0.0254853	0.00379054	1.78e-11	0.0142168	46.2196
189	rs7654647	4	T	A	0.352328	0.0155445	0.0025197	6.86e-10	0.0110278	35.8529
190	rs7724430	5	A	C	0.481671	0.0139268	0.00250337	2.65e-08	0.0096847	31.4868
191	rs7773094	6	C	T	0.208676	-0.0176529	0.00309759	1.21e-08	0.0102918	33.4603
192	rs778094	2	G	A	0.492119	0.0149753	0.00251403	2.57e-09	0.0112103	36.4462
193	rs7788950	7	A	G	0.195836	-0.0174855	0.00320739	4.99e-08	0.00962989	31.3087
194	rs7822494	8	C	T	0.435919	-0.0162368	0.0024861	6.53e-11	0.0129652	42.1511
195	rs7845090	8	G	A	0.333026	0.020056	0.00275265	3.19e-13	0.0178693	58.0918
196	rs7849553	9	C	A	0.455869	0.0141332	0.00249211	1.42e-08	0.00990955	32.2178
197	rs7864091	9	A	G	0.202432	0.0185992	0.00335337	2.92e-08	0.0111704	36.3165
198	rs78719460	12	A	G	0.262142	0.0158975	0.00267594	2.83e-09	0.00977684	31.7864
199	rs7893571	10	G	T	0.32642	-0.0178548	0.00263178	1.17e-11	0.0140187	45.5755
200	rs7942037	11	C	G	0.33063	-0.0168892	0.00257737	5.64e-11	0.0126257	41.0474
201	rs7982447	13	C	T	0.220035	0.0207539	0.00308067	1.62e-11	0.0147842	48.0639
202	rs7990098	13	G	T	0.402474	0.0147974	0.00252037	4.33e-09	0.0105316	34.2401
203	rs8015400	14	C	A	0.350459	-0.0199458	0.00265013	5.22e-14	0.0181124	58.8821
204	rs8074454	17	C	G	0.304743	0.0174483	0.00263819	3.75e-11	0.0129007	41.9414
205	rs809955	4	A	G	0.348555	-0.0158426	0.00257345	7.45e-10	0.011398	37.0566
206	rs8103728	19	C	G	0.379565	-0.0152437	0.00264275	8.02e-09	0.0109445	35.5821
207	rs879620	16	C	T	0.454749	-0.0205614	0.00255754	9.02e-16	0.0209655	68.1552
208	rs916289	13	T	C	0.399215	-0.013815	0.00249956	3.26e-08	0.00915503	29.765
209	rs9304665	19	T	A	0.310497	-0.0165435	0.00293298	1.7e-08	0.0117187	38.099
210	rs9320823	6	T	C	0.367663	-0.0232048	0.0025317	4.92e-20	0.0250371	81.388
211	rs9358912	6	T	G	0.324536	-0.0245808	0.00278912	1.22e-18	0.0264903	86.1106
212	rs9471333	6	C	T	0.444739	0.0243931	0.00248747	1.06e-22	0.0293878	95.5267
213	rs9512696	13	A	G	0.363295	-0.0143879	0.00261976	3.97e-08	0.00957679	31.1361
214	rs9522285	13	A	G	0.397239	0.0187171	0.00251368	9.61e-14	0.0167766	54.5401
215	rs9569934	13	T	C	0.215204	-0.018832	0.00320125	4.04e-09	0.0119793	38.9462
216	rs9641499	7	A	C	0.426286	-0.0177675	0.00250059	1.2e-12	0.0154412	50.1993
217	rs9832402	3	G	A	0.259743	-0.016956	0.00285839	2.99e-09	0.0110561	35.945
218	rs9843340	3	C	T	0.130031	-0.0221447	0.00346929	1.74e-10	0.0110948	36.071
219	rs9925945	16	C	A	0.247454	-0.0174959	0.00283786	7.04e-10	0.0114007	37.0653
220	rs9989141	14	C	T	0.412812	-0.0201011	0.00258082	6.77e-15	0.0195883	63.6791
Total									R2=0.038	57.6614
