# Supplementary material for: Genetic Insights into Obesity and Brain: Combine Mendelian Randomization Study and Gene Expression Analysis
Source: Brain Sci. 2023 May 31;13(6):892. doi: 10.3390/brainsci13060892 (PMC10295948; doi:10.3390/brainsci13060892)
Supplement: Supplementary file 1 [file brainsci-13-00892-s001.zip › Supplementary material/Supplementary 2-Results of brain cortical thickness and surficial area.xlsx]

## Sheet: TH outcome
TH
	BMI							WHR							BFP							VAT
	beta	se	p	Ppleiotropy	Pheterogeneity	Correct causal direction	Psteiger	beta	se	p	Ppleiotropy	Pheterogeneity	Correct causal direction	Psteiger	beta	se	p	Ppleiotropy	Pheterogeneity	Correct causal direction	Psteiger	beta	se	p	Ppleiotropy	Pheterogeneity	Correct causal direction	Psteiger
global	-0.00899543	0.00324581	0.00558159	0.608973	2.16108e-08	TRUE	4.66808e-19	-0.0113401	0.00848763	0.181524	0.296827	0.104231	TRUE	0.000725991	0.00199345	0.00473141	0.673519	0.263344	0.00119373	TRUE	7.52397e-15	-0.0125931	0.00393489	0.00137248	0.826813	0.000205413	TRUE	1.08116e-29
bankssts	0.00663508	0.00366146	0.0699643	0.352846	0.0239725	TRUE	4.41897e-32	0.00544061	0.010363	0.59958	0.859866	0.154347	TRUE	0.000164895	-0.0068207	0.00561129	0.224164	0.29866	0.0479356	TRUE	2.039e-18	0.00571238	0.00463422	0.217706	0.499982	0.0132406	TRUE	4.23379e-38
caudalanteriorcingulate	-0.00475878	0.0058923	0.419305	0.218935	0.0408696	TRUE	1.90166e-32	-0.0139858	0.0154057	0.363968	0.889636	0.47639	TRUE	1.83581e-05	0.00746595	0.00994182	0.452674	0.32367	4.01301e-05	TRUE	3.95158e-12	-0.0128616	0.00699703	0.0660411	0.204005	0.239794	TRUE	1.41921e-42
caudalmiddlefrontal	0.00165801	0.00277014	0.549488	0.819567	0.0941658	TRUE	2.01285e-34	0.00754641	0.00779353	0.332899	0.855504	0.264698	TRUE	0.000235763	-0.00327416	0.00424841	0.440897	0.661033	0.116766	TRUE	5.86239e-18	0.00477188	0.00361108	0.18635	0.859955	0.00760646	TRUE	1.79822e-36
cuneus	-0.0024253	0.00324399	0.454684	0.597377	0.0113876	TRUE	2.04904e-30	0.00513041	0.00964117	0.594632	0.769646	0.0484554	TRUE	0.00103914	-0.00347668	0.00477733	0.46677	0.46182	0.171761	TRUE	9.32526e-20	0.000717397	0.00398686	0.857199	0.843166	0.0401632	TRUE	3.36711e-39
entorhinal	-0.0129636	0.00973433	0.182945	0.83798	0.00268636	TRUE	1.71023e-28	0.00627073	0.0248615	0.800866	0.932815	0.839764	TRUE	2.45004e-07	0.0311638	0.0138067	0.023999	0.905766	0.339093	TRUE	2.78092e-21	-0.0223792	0.0113562	0.0487621	0.151528	0.174222	TRUE	6.38823e-42
frontalpole	-0.000534795	0.00637697	0.933165	0.632782	0.290974	TRUE	6.89965e-37	-0.0234258	0.0174261	0.178853	0.927094	0.573377	TRUE	1.25056e-05	0.00584257	0.00964167	0.544534	0.313279	0.371705	TRUE	1.48434e-22	-0.0121593	0.00771776	0.115141	0.450541	0.380645	TRUE	1.2049e-44
fusiform	-0.00669823	0.00280595	0.0169795	0.604086	0.545247	TRUE	3.57391e-39	-0.012534	0.00821503	0.127074	0.932815	0.262474	TRUE	0.000139818	0.0145735	0.00440353	0.000934606	0.745574	0.215891	TRUE	1.46168e-19	-0.00875416	0.00341569	0.0103795	0.30679	0.765787	TRUE	0.000157238
inferiorparietal	0.00656446	0.00229375	0.00421118	0.456713	0.016962	TRUE	8.25239e-31	0.00928719	0.00628442	0.139458	0.957138	0.276069	TRUE	9.20957e-05	-0.0147154	0.00332688	9.72621e-06	0.478628	0.300263	TRUE	2.30146e-18	0.00751439	0.00277372	0.00674594	0.953048	0.0951316	TRUE	2.74713e-40
inferiortemporal	0.000455446	0.00317749	0.886026	0.253422	0.305906	TRUE	3.69817e-37	-0.0129652	0.00869677	0.136011	0.414363	0.616991	TRUE	5.39978e-06	0.0121069	0.00476113	0.0109948	0.263295	0.653751	TRUE	5.79057e-24	-0.00624696	0.00380305	0.100462	0.532827	0.549593	TRUE	2.34468e-47
insula	0.00505308	0.00394702	0.200466	0.204241	3.38543e-06	TRUE	2.9964e-23	0.0187027	0.010284	0.0689697	0.387669	0.152076	TRUE	0.000431346	0.0100765	0.00630435	0.109969	0.0579575	1.71944e-06	TRUE	2.18275e-11	0.00398127	0.00474343	0.401288	0.129746	0.00355573	TRUE	1.45198e-35
isthmuscingulate	0.000610193	0.00524226	0.907336	0.279419	0.000658284	TRUE	1.86834e-27	0.00489168	0.015795	0.756791	0.164224	0.0413101	TRUE	0.000897609	0.0019587	0.00811502	0.809271	0.814386	0.00224555	TRUE	8.88281e-16	-0.00577938	0.00691094	0.403006	0.345183	3.90182e-05	TRUE	5.12548e-31
lateraloccipital	0.00215119	0.00257376	0.403259	0.245049	0.0586059	TRUE	1.57549e-33	-0.00221245	0.00789711	0.779355	0.869356	0.0379478	TRUE	0.00662201	-0.00477961	0.00402812	0.235401	0.31057	0.0272937	TRUE	1.18931e-17	0.00345028	0.00331444	0.297882	0.139166	0.0110588	TRUE	2.80518e-37
lateralorbitofrontal	0.00246986	0.00346764	0.476305	0.685833	0.149096	TRUE	2.90685e-35	0.00191749	0.00932726	0.837119	0.504217	0.497176	TRUE	1.32556e-05	-0.00559358	0.00585849	0.339688	0.320932	0.000346501	TRUE	1.74756e-13	-0.00252663	0.00440934	0.566632	0.550807	0.0449609	TRUE	4.4077e-40
lingual	-0.00188666	0.0028028	0.500863	0.504078	0.0154699	TRUE	1.45672e-31	-0.00369343	0.00750419	0.62259	0.0622557	0.354705	TRUE	2.55016e-05	-0.00112183	0.00444115	0.800578	0.35902	0.00778817	TRUE	2.99651e-16	-0.00243381	0.00318638	0.444977	0.778282	0.510878	TRUE	9.80045e-47
medialorbitofrontal	0.00674174	0.00402242	0.0937304	0.492556	0.038632	TRUE	1.65012e-32	0.00221996	0.0104582	0.831897	0.173478	0.635468	TRUE	2.0906e-06	0.00245309	0.00626375	0.695329	0.541712	0.0314791	TRUE	1.59138e-17	0.0028991	0.00480794	0.54652	0.334953	0.21127	TRUE	2.7937e-43
middletemporal	0.00274817	0.00304786	0.367232	0.742488	0.102556	TRUE	2.22826e-34	0.00466994	0.00931157	0.616005	0.757003	0.0473831	TRUE	0.000926673	0.0040408	0.0045132	0.37061	0.402532	0.394114	TRUE	9.95407e-23	-0.00433871	0.00377757	0.250743	0.795256	0.107973	TRUE	2.10562e-41
paracentral	-0.0031475	0.00321989	0.328314	0.859255	0.0353145	TRUE	4.32466e-32	0.0128271	0.0100921	0.203728	0.939274	0.0165082	TRUE	0.00512721	-0.00159825	0.00504093	0.751202	0.317208	0.0146168	TRUE	3.11922e-17	-0.000350966	0.00405385	0.931009	0.185121	0.0206879	TRUE	4.72185e-38
parahippocampal	0.00367946	0.00829122	0.657203	0.835542	9.90256e-05	TRUE	1.66341e-25	0.018836	0.0227866	0.408449	0.721751	0.107569	TRUE	0.000844522	0.0188975	0.0131747	0.151465	0.968051	4.77152e-05	TRUE	1.25471e-12	0.000995944	0.0105691	0.924925	0.679003	0.000193233	TRUE	2.20464e-32
parsopercularis	0.00475698	0.00284671	0.0947133	0.918166	0.0892867	TRUE	1.01055e-32	0.00106187	0.00842599	0.899713	0.790848	0.0975136	TRUE	0.000268416	-0.00504951	0.00440561	0.251732	0.12041	0.0693028	TRUE	2.61053e-18	0.00353328	0.00342295	0.301964	0.784489	0.252788	TRUE	1.73211e-43
parsorbitalis	0.0100015	0.00432357	0.0207086	0.357205	0.546773	TRUE	1.03396e-38	0.00548372	0.0119846	0.647265	0.285583	0.642565	TRUE	2.47043e-06	-0.0193809	0.00713836	0.00662686	0.21633	0.0207537	TRUE	5.43433e-16	-0.000639987	0.00569618	0.910543	0.747466	0.0408172	TRUE	2.73509e-39
parstriangularis	0.00623899	0.0030973	0.0439749	0.534258	0.016671	TRUE	1.97801e-31	0.00946894	0.00801664	0.237539	0.70483	0.748925	TRUE	4.81189e-07	-0.00678825	0.00457553	0.137915	0.308858	0.192142	TRUE	1.5337e-20	0.0066321	0.00368808	0.072137	0.818317	0.164531	TRUE	4.1131e-43
pericalcarine	0.000743399	0.00326448	0.819861	0.471363	0.017579	TRUE	3.30036e-30	-0.00209997	0.0103064	0.838546	0.30118	0.0108017	TRUE	0.00661381	-0.00832961	0.00477015	0.080777	0.8542	0.237065	TRUE	4.87066e-20	0.00496505	0.00371089	0.180907	0.679155	0.712634	TRUE	1.7671e-48
postcentral	-0.000801163	0.00279387	0.774298	0.986777	9.95324e-06	TRUE	9.03621e-24	0.000658864	0.00750273	0.930022	0.465402	0.150318	TRUE	0.000187565	-0.00153689	0.00438344	0.725879	0.679784	3.08129e-05	TRUE	4.05127e-12	0.00154552	0.00337972	0.647461	0.435472	0.00346531	TRUE	1.42244e-35
posteriorcingulate	-0.00245637	0.0037291	0.510087	0.099812	0.00320916	TRUE	3.49124e-29	-0.0062367	0.0114329	0.585407	0.730059	0.0119466	TRUE	0.0048913	0.00964395	0.00619651	0.119625	0.348048	7.84067e-06	TRUE	1.25397e-11	-0.00516369	0.00502094	0.303747	0.520379	2.03101e-05	TRUE	4.21267e-30
precentral	-0.00310552	0.0027256	0.254542	0.510881	0.0327386	TRUE	2.89718e-33	-0.00753869	0.00849899	0.375073	0.442562	0.0160421	TRUE	0.00617168	0.005992	0.00446791	0.179882	0.573696	0.00069352	TRUE	6.47242e-15	0.000590195	0.00350252	0.866185	0.68316	0.00728644	TRUE	2.77961e-37
precuneus	0.00022297	0.00233392	0.92389	0.240264	0.0267311	TRUE	5.2777e-34	0.00129386	0.00763182	0.865375	0.072896	0.35755	TRUE	1.19522e-06	-0.00301288	0.0036169	0.404844	0.543297	0.0330142	TRUE	1.09113e-18	0.00202799	0.00271863	0.45569	0.0654538	0.365369	TRUE	6.81376e-46
rostralanteriorcingulate	0.00255171	0.00539649	0.636323	0.890604	0.14992	TRUE	4.42749e-35	0.0109537	0.0160113	0.493897	0.187774	0.0936075	TRUE	0.00055671	0.0111018	0.00816814	0.174095	0.351352	0.242453	TRUE	1.02797e-20	-0.000310787	0.00634005	0.960904	0.848609	0.536105	TRUE	2.3182e-46
rostralmiddlefrontal	0.00139139	0.0025501	0.585326	0.084723	0.00621664	TRUE	2.4904e-29	-0.00541256	0.00667765	0.417625	0.552476	0.389165	TRUE	3.25931e-05	-0.00523403	0.00409341	0.201021	0.896404	0.000529792	TRUE	6.19771e-14	0.00134588	0.00331712	0.684936	0.67855	0.00104057	TRUE	1.01511e-33
superiorfrontal	-0.00350622	0.00255346	0.169713	0.453405	0.00339713	TRUE	1.93473e-28	0.00099071	0.00731699	0.892297	0.995021	0.0778323	TRUE	0.000650383	0.000708848	0.0041088	0.863029	0.150137	0.000346454	TRUE	3.04573e-13	-0.000707693	0.00358161	0.843365	0.555439	2.91418e-07	TRUE	2.92735e-27
superiorparietal	0.00135483	0.00224391	0.545987	0.906519	0.146733	TRUE	1.39476e-35	-0.00199983	0.00611585	0.743674	0.222813	0.445665	TRUE	2.02852e-05	-0.00846729	0.00380087	0.0258987	0.107262	0.000241636	TRUE	1.06506e-13	0.0044763	0.0026715	0.0938222	0.0672417	0.401801	TRUE	2.88309e-46
superiortemporal	-0.00133516	0.00318843	0.675399	0.0834772	0.00198783	TRUE	8.43083e-29	-0.00322875	0.00969018	0.738985	0.47355	0.0124533	TRUE	0.0042951	0.00492065	0.0047243	0.297615	0.0637199	0.0721877	TRUE	2.68267e-18	-0.00764551	0.00392238	0.0512712	0.400625	0.014714	TRUE	1.89644e-36
supramarginal	0.0046496	0.00235427	0.0482725	0.209121	0.00511439	TRUE	2.65972e-29	0.00528526	0.00662889	0.425272	0.218183	0.143871	TRUE	0.000136347	-0.00450462	0.00378786	0.234351	0.469314	0.000540806	TRUE	1.49729e-14	0.00561972	0.0028957	0.052293	0.0874623	0.0296014	TRUE	2.52876e-38
temporalpole	-0.0191671	0.00839373	0.0224008	0.158356	0.00462864	TRUE	8.61918e-29	-0.028231	0.0215419	0.190022	0.792592	0.606696	TRUE	6.84081e-06	0.0123894	0.0123535	0.315908	0.693813	0.110104	TRUE	6.66269e-19	-0.0145536	0.00970348	0.133657	0.842746	0.245387	TRUE	2.1993e-41
transversetemporal	-0.00961924	0.00514596	0.0615838	0.222239	0.0180964	TRUE	1.83264e-31	-0.00256436	0.014142	0.856109	0.249683	0.257479	TRUE	5.72367e-05	0.00888419	0.00845473	0.293353	0.962433	0.000245369	TRUE	7.25928e-14	-0.00653622	0.00627395	0.297503	0.505811	0.0743505	TRUE	7.96356e-41

## Sheet: SA outcome
SA
	BMI							WHR							BFP							VAT
	beta	se	p	Ppleiotropy	Pheterogeneity	Correct causal direction	Psteiger	beta	se	p	Ppleiotropy	Pheterogeneity	Correct causal direction	Psteiger	beta	se	p	Ppleiotropy	Pheterogeneity	Correct causal direction	Psteiger	beta	se	p	Ppleiotropy	Pheterogeneity	Correct causal direction	Psteiger
global	-474.538	478.08	0.32091	0.154703	3.28524e-08	TRUE	6.16844e-20	-1063.7	1610.92	0.509058	0.942034	2.18725e-06	TRUE	0.312607	900.422	756.405	0.23389	0.403048	1.95265e-07	TRUE	4.85858e-10	-590.953	591.469	0.317733	0.923312	3.7901e-05	TRUE	2.1386e-30
bankssts	-2.50781	3.43594	0.465465	0.811163	0.00492795	TRUE	1.06393e-29	-8.04896	8.82705	0.361847	0.898764	0.780116	TRUE	7.14183e-07	0.316513	5.07946	0.950314	0.93497	0.106555	TRUE	1.10611e-19	-6.04647	4.18233	0.148257	0.611868	0.0408022	TRUE	3.40162e-39
caudalanteriorcingulate	-0.00666951	2.97683	0.998212	0.585787	0.0161953	TRUE	7.79018e-31	-11.5181	7.74838	0.137144	0.193118	0.555506	TRUE	9.61147e-06	1.50663	4.76952	0.752088	0.609822	0.00186577	TRUE	6.34699e-15	1.36924	3.65353	0.707831	0.541536	0.0516092	TRUE	2.68889e-39
caudalmiddlefrontal	-0.635574	8.36641	0.939445	0.24107	0.000270458	TRUE	1.71829e-26	21.6709	23.1099	0.348383	0.651184	0.112319	TRUE	0.000363202	-6.14382	13.5493	0.65023	0.954727	1.37353e-05	TRUE	6.94043e-12	9.81511	10.3563	0.343261	0.673112	0.00357966	TRUE	1.29859e-35
cuneus	2.11517	4.53332	0.640798	0.0649297	0.00246695	TRUE	6.88357e-29	-2.70818	13.3301	0.839008	0.187631	0.040638	TRUE	0.00158909	-6.48655	6.8547	0.343999	0.0980829	0.0242853	TRUE	4.28582e-17	5.47401	5.23792	0.295989	0.212563	0.217825	TRUE	5.31746e-43
entorhinal	-0.424134	1.98669	0.830947	0.350758	0.022609	TRUE	1.25972e-31	-4.79005	6.63921	0.470615	0.38007	0.00104054	TRUE	0.0618443	4.6018	3.10109	0.137827	0.68381	0.0158998	TRUE	7.15944e-17	-1.14448	2.6033	0.660209	0.497501	0.00142161	TRUE	1.51705e-34
frontalpole	0.00909083	0.867842	0.991642	0.794234	0.866167	TRUE	2.46514e-44	3.2907	2.72849	0.227799	0.469162	0.0660787	TRUE	0.000925838	-0.805626	1.35374	0.551768	0.885888	0.264993	TRUE	1.46386e-21	0.72886	1.13253	0.519857	0.644056	0.0621796	TRUE	2.65864e-40
fusiform	-7.13488	8.00096	0.372525	0.135081	4.95714e-05	TRUE	1.3445e-24	10.1059	19.7717	0.60926	0.833008	0.848437	TRUE	9.01591e-07	20.1312	12.2159	0.0993615	0.348315	0.00134012	TRUE	1.15073e-14	-16.6578	9.13938	0.0683579	0.887401	0.112137	TRUE	1.31931e-40
inferiorparietal	-8.58013	13.1274	0.513368	0.294856	0.00430881	TRUE	3.07706e-29	-29.5054	38.0768	0.438404	0.879181	0.0656831	TRUE	0.000768543	30.3352	21.1281	0.151066	0.692828	0.000351961	TRUE	9.00269e-14	-26.1834	17.0026	0.123569	0.906937	0.000819742	TRUE	5.82011e-33
inferiortemporal	-17.4687	8.56458	0.0413862	0.111916	0.0387717	TRUE	3.04278e-32	-24.8297	23.6557	0.293888	0.774805	0.272847	TRUE	7.38833e-05	-3.92281	13.6669	0.77409	0.499232	0.00598035	TRUE	7.59003e-16	-15.0745	10.7262	0.159904	0.678557	0.0340314	TRUE	4.35387e-38
insula	-4.10635	5.54488	0.458956	0.308076	1.86894e-05	TRUE	3.47351e-24	-6.80619	17.9594	0.704704	0.541636	0.000226125	TRUE	0.0563624	2.9799	9.08751	0.742979	0.822681	2.41502e-07	TRUE	6.49262e-10	0.860644	7.49444	0.908574	0.430623	1.09838e-07	TRUE	1.82694e-26
isthmuscingulate	6.21213	3.52404	0.0779366	0.407067	0.00173553	TRUE	7.27386e-28	7.13409	9.86257	0.469465	0.204384	0.118739	TRUE	0.000409325	-3.69887	5.77102	0.521562	0.194283	2.49148e-05	TRUE	2.10184e-12	10.1779	4.73229	0.0314978	0.884282	1.44805e-05	TRUE	5.20695e-29
lateraloccipital	-2.49644	11.5056	0.828226	0.0613445	0.00948491	TRUE	1.85981e-30	22.8049	35.1439	0.516402	0.924658	0.0203518	TRUE	0.00304171	-14.8106	18.075	0.412561	0.1759	0.0050799	TRUE	1.15588e-15	15.6554	14.6468	0.285133	0.662899	0.00502385	TRUE	5.94181e-35
lateralorbitofrontal	7.81865	5.94076	0.188139	0.235454	0.000352364	TRUE	1.84326e-26	6.59056	17.9379	0.713314	0.92816	0.0107928	TRUE	0.00682174	4.1909	9.50039	0.65912	0.305565	6.83141e-05	TRUE	2.01028e-12	3.42857	7.56081	0.650213	0.402599	0.000541749	TRUE	3.79488e-33
lingual	12.8143	11.4749	0.264112	0.0693942	0.000903928	TRUE	8.09986e-33	8.46025	30.6771	0.782714	0.55846	0.000364576	TRUE	0.0447838	-5.90901	16.1605	0.71463	0.972189	2.45061e-09	TRUE	1.26884e-08	5.95689	11.5065	0.604668	0.925097	0.00645607	TRUE	2.50242e-36
medialorbitofrontal	-0.406128	4.3257	0.925199	0.0533808	0.00319171	TRUE	5.04244e-29	-18.1697	11.1253	0.102431	0.115416	0.452031	TRUE	2.26344e-05	9.80968	6.87836	0.153821	0.154865	0.000800695	TRUE	3.06717e-14	-6.87256	5.61378	0.220865	0.473613	0.000557732	TRUE	2.64121e-33
middletemporal	-3.85852	7.80019	0.620833	0.584258	6.97791e-05	TRUE	1.90249e-25	-15.6377	19.3257	0.418422	0.824537	0.89617	TRUE	1.31325e-07	-12.0932	11.517	0.293705	0.564786	0.0173539	TRUE	2.79411e-17	-5.09539	9.19196	0.579352	0.609126	0.0332197	TRUE	2.05158e-37
paracentral	-2.6509	4.32552	0.539975	0.0776003	0.0789313	TRUE	8.83008e-34	-8.9101	12.5549	0.477895	0.683098	0.142726	TRUE	0.000219134	10.682	7.02931	0.128603	0.447719	0.00358036	TRUE	1.93408e-15	-9.40928	5.3014	0.0759198	0.678875	0.129771	TRUE	8.15885e-41
parahippocampal	2.59738	2.43581	0.286273	0.533455	0.0012741	TRUE	4.8797e-28	-8.01421	6.27354	0.201439	0.392689	0.40975	TRUE	2.40527e-05	0.502435	3.62997	0.889914	0.822627	0.0423832	TRUE	3.83462e-18	-0.45077	3.16548	0.886763	0.78497	0.000255036	TRUE	1.16967e-32
parsopercularis	2.0653	5.68664	0.716468	0.277931	0.000173099	TRUE	3.33065e-26	5.57271	14.2303	0.695348	0.987436	0.460444	TRUE	1.06099e-05	-11.7586	9.10025	0.196316	0.765839	3.47705e-05	TRUE	2.22044e-12	11.3554	7.20465	0.114998	0.792306	0.000501004	TRUE	1.38368e-31
parsorbitalis	2.19315	1.90452	0.249507	0.377005	0.00958643	TRUE	4.26652e-30	-3.56602	5.38386	0.507745	0.858846	0.137955	TRUE	0.000496309	1.96352	3.07776	0.523493	0.331324	0.000516426	TRUE	3.68427e-14	-0.312678	2.44458	0.898223	0.778607	0.00292697	TRUE	2.05763e-35
parstriangularis	2.55906	5.39309	0.635138	0.579797	8.19363e-06	TRUE	1.3692e-23	-4.41495	16.3863	0.787599	0.270645	0.00315879	TRUE	0.0133821	-1.6164	7.61564	0.831914	0.470357	0.0846088	TRUE	2.47459e-19	5.3481	6.45236	0.407184	0.381532	0.00644575	TRUE	2.1401e-36
pericalcarine	-7.40887	6.43021	0.249241	0.0277303	0.00188413	TRUE	4.74955e-29	-21.7897	20.4306	0.286188	0.499685	0.000355901	TRUE	0.0625414	-9.91323	11.1358	0.373352	0.1432	4.98662e-12	TRUE	9.98421e-07	11.9345	8.27077	0.149028	0.469988	1.15396e-05	TRUE	4.82277e-29
postcentral	14.6644	8.26845	0.0761397	0.850231	0.0561633	TRUE	7.24361e-33	-35.4734	23.1397	0.125273	0.821092	0.24415	TRUE	0.00011978	4.80971	13.0537	0.712533	0.642427	0.0171398	TRUE	5.8224e-17	3.7805	10.0897	0.707891	0.663295	0.124272	TRUE	6.55826e-42
posteriorcingulate	-2.13069	3.42365	0.533716	0.303153	0.00756142	TRUE	3.12467e-30	-0.0062367	0.0114329	0.585407	0.05	0.0119467	TRUE	0.000135404	-5.27529	5.4303	0.331322	0.993327	0.00207625	TRUE	3.19249e-15	1.4103	4.34538	0.74552	0.328474	0.00518749	TRUE	1.29337e-35
precentral	5.54198	10.4992	0.597604	0.207241	7.92462e-05	TRUE	2.04977e-25	-21.2654	30.4	0.484226	0.583362	0.0285576	TRUE	0.00200647	33.4483	16.9185	0.0480394	0.00680383	8.18881e-06	TRUE	3.87123e-11	-7.46234	13.2202	0.572437	0.16635	0.00050531	TRUE	5.31325e-33
precuneus	19.3975	9.33742	0.0377655	0.598372	1.08035e-07	TRUE	1.68798e-20	27.7876	25.9566	0.284375	0.728601	0.0281862	TRUE	0.00274035	-0.939515	13.6759	0.94523	0.196044	0.00183162	TRUE	4.40081e-15	20.5976	10.4513	0.0487442	0.834502	0.0566307	TRUE	7.36631e-39
rostralanteriorcingulate	5.41737	3.18174	0.0886345	0.805329	7.86891e-08	TRUE	2.90354e-20	-1.45642	9.30677	0.875647	0.705053	0.00496227	TRUE	0.0114106	-2.58277	4.93149	0.600466	0.832244	5.25828e-06	TRUE	1.85503e-11	3.53389	3.86695	0.360785	0.740096	0.000286201	TRUE	1.50234e-32
rostralmiddlefrontal	-20.1737	12.5055	0.106704	0.91889	0.0201046	TRUE	2.12474e-31	12.52	41.5841	0.763357	0.0922913	0.00120091	TRUE	0.0244611	11.6478	20.3875	0.567782	0.977568	0.000519399	TRUE	2.30596e-14	-17.072	15.5015	0.27076	0.577101	0.0364523	TRUE	4.15492e-39
superiorfrontal	-7.70428	12.8054	0.54741	0.924073	5.26306e-05	TRUE	1.14189e-24	-14.7839	39.4405	0.707779	0.635411	0.00307357	TRUE	0.0127977	12.6509	19.4205	0.514775	0.587411	0.00236097	TRUE	1.932e-15	-0.243011	15.7952	0.987725	0.805433	0.00193051	TRUE	8.86915e-35
superiorparietal	15.4767	12.7794	0.225872	0.319781	0.000410117	TRUE	9.91425e-27	37.1579	35.2296	0.291546	0.515053	0.125841	TRUE	0.000393257	0.220314	19.4837	0.990978	0.255632	0.00518354	TRUE	4.45858e-16	10.1093	14.863	0.496397	0.907255	0.104247	TRUE	7.03556e-41
superiortemporal	-12.1996	7.59966	0.108432	0.160577	5.03615e-05	TRUE	1.44034e-24	-3.89941	19.3521	0.840309	0.141214	0.915337	TRUE	5.03591e-07	6.86081	12.6655	0.58803	0.662717	5.99477e-08	TRUE	8.93418e-10	-15.8261	8.93406	0.0764876	0.968286	0.0336653	TRUE	6.79587e-38
supramarginal	14.463	9.89261	0.143742	0.1118	0.0354517	TRUE	2.42104e-32	45.3758	27.0345	0.0932604	0.305146	0.310075	TRUE	8.49284e-05	-20.2933	16.2209	0.210914	0.257914	0.00062145	TRUE	4.66854e-14	-0.510125	12.2421	0.966762	0.173353	0.055735	TRUE	2.24192e-39
temporalpole	-0.366289	1.518	0.809325	0.0879531	0.0427956	TRUE	4.55116e-35	-0.461393	4.44429	0.917315	0.339448	0.0443116	TRUE	0.00125167	-0.946432	2.46503	0.70102	0.641752	7.03539e-05	TRUE	5.42655e-13	-0.35387	1.8256	0.846304	0.955186	0.0479061	TRUE	2.5182e-39
transversetemporal	3.04644	1.54044	0.0479688	0.577874	0.00629702	TRUE	2.25698e-29	4.06496	4.05547	0.31618	0.17458	0.37867	TRUE	0.000111447	-2.38916	2.33636	0.306497	0.402956	0.0352221	TRUE	1.08584e-17	3.34578	1.85535	0.0713389	0.752814	0.0716222	TRUE	5.27992e-40
